# Supplementary material for: Suppression of heparan sulfation re-sensitizes YAP1-driven melanoma to MAPK pathway inhibitors
Source: Oncogene. 2022 Jul 7;41(32):3953–68. doi: 10.1038/s41388-022-02400-z (PMC9355870; doi:10.1038/s41388-022-02400-z)
Supplement: Supplementary file 2 — Supplementary Table 1 [file 41388_2022_2400_MOESM2_ESM.xlsx]

## Sheet: Differential_expression_and_nor
id	gene	AVERAGE_COUNTS.SKMEL	SKMEL.EV	SMEL.YAP	SKMEL.FC	SMEL.LFC	SKMEL.PVAL	SKMEL.PADJ	AVERAGE_COUNTS.A375	A375.EV	A375.YAP	A375.FC	A375.LFC	A375.PVAL	A375.PADJ	SKMEL.EV.1	SKMEL.EV.2	SKMEL.YAP.1	SKMEL.YAP.2	A375.EV.1	A375.EV.2	A375.YAP.1	A375.YAP.2
ENSG00000186205.8	MARC1	0.25726	0	0.514521	Inf	Inf	0.983583	1	2.85712	2.40826	3.30598	1.37277	0.457087	0.911766	1	0	0	1.03	0	1	3.82	2.99	3.63
ENSG00000145416.9	MARCH1	106.01	78.4226	133.598	1.70357	0.76856	0.573912	1	178.083	146.238	209.929	1.43553	0.521585	0.698904	1	81.26	75.59	145.09	122.1	154.17	138.31	214.99	204.87
ENSG00000180096.7	SEPTIN1	4.01042	6.97544	1.0454	0.149868	-2.73823	0.181604	1	2.90729	4.41041	1.40417	0.318375	-1.6512	0.44584	1	7.47	6.48	1.03	1.06	5.01	3.82	1	1.81
ENSG00000270466.1	SEPT	0	0	0	NA	NA	NA	NA	0	0	0	NA	NA	NA	NA	0	0	0	0	0	0	0	0
ENSG00000173077.10	DEC1	1.24694	0.933968	1.55992	1.6702	0.740025	0.977258	1	0.749363	1.00107	0.497651	0.497117	-1.00834	0.986133	1	1.87	0	2.06	1.06	2	0	1	0
ENSG00000117791.11	MARC2	0	0	0	NA	NA	NA	NA	5.57227	0	11.1445	Inf	Inf	0.0139898	0.245321	0	0	0	0	0	0	5.97	16.32
ENSG00000099785.6	MARCH2	350.273	392.784	307.763	0.783544	-0.351914	0.794221	1	270.91	291.456	250.365	0.859015	-0.219245	0.86955	1	383.86	401.71	309.74	305.78	285.31	297.61	257.78	242.95
ENSG00000168385.13	SEPT2	15271.9	12800.8	17743	1.38608	0.471009	0.72466	1	10826.4	9380.25	12272.5	1.30833	0.387731	0.771152	1	12793.5	12808.2	17435	18050.9	9383.07	9377.42	12430.3	12114.7
ENSG00000173926.5	MARCH3	366.643	147.389	585.897	3.97518	1.99102	0.151513	1	174.674	190.946	158.402	0.829564	-0.269576	0.840547	1	152.24	142.54	546.42	625.37	169.18	212.71	157.26	159.55
ENSG00000100167.15	SEPT3	783.707	1501.57	65.8437	0.0438499	-4.51128	0.00322279	0.111856	17.8546	19.4549	16.2542	0.835481	-0.259321	0.863356	1	1520.5	1482.64	65.86	65.83	16.02	22.89	18.91	13.6
ENSG00000144583.4	MARCH4	3009.06	2.01382	6016.1	2987.4	11.5447	3.17e-08	0.00011247	2078.96	2.40826	4155.52	1725.52	10.7528	1.09e-07	6.75e-05	1.87	2.16	5932.42	6099.77	1	3.82	4157.38	4153.65
ENSG00000108387.10	SEPT4	205.776	407.917	3.63436	0.00890956	-6.81043	0.000104281	0.00936012	110.354	172.941	47.7674	0.276206	-1.85618	0.179258	1	404.41	411.43	5.15	2.12	174.19	171.7	54.74	40.79
ENSG00000198060.5	MARCH5	1018.18	691.209	1345.14	1.94607	0.960563	0.47467	1	804.405	605.724	1003.09	1.65601	0.727715	0.585943	1	676.19	706.23	1308.94	1381.34	607.65	603.79	986.34	1019.83
ENSG00000184702.13	SEPT5	791.785	1147.24	436.331	0.380331	-1.39467	0.30311	1	254.066	326.668	181.465	0.555502	-0.848137	0.531494	1	1162.79	1131.69	437.34	435.32	322.35	330.99	166.22	196.71
ENSG00000145495.10	MARCH6	5222.47	3919.61	6525.32	1.66479	0.73534	0.58349	1	4921.28	5211.05	4631.52	0.888788	-0.17009	0.899669	1	3930.14	3909.08	6359.47	6691.17	5343.74	5078.36	4555.5	4707.53
ENSG00000125354.18	SEPT6	1676.03	2160.41	1191.65	0.551583	-0.85835	0.521699	1	1122.87	1943.21	302.522	0.155682	-2.68333	0.0571321	0.644871	2134.12	2186.71	1146.35	1236.94	1889.03	1997.39	319.49	285.55
ENSG00000136536.10	MARCH7	2597.91	2299.82	2896	1.25923	0.332542	0.804082	1	2675.81	2165.35	3186.28	1.47149	0.557274	0.67512	1	2312.5	2287.14	2867.94	2924.07	2248.41	2082.28	3178	3194.56
ENSG00000122545.13	SEPT7	4515.84	4559.31	4472.37	0.980933	-0.027774	0.982142	1	4975.95	5621.73	4330.16	0.770254	-0.376594	0.777486	1	4609.13	4509.48	4458.84	4485.91	5649.06	5594.4	4343.5	4316.83
ENSG00000165406.11	MARCH8	123.406	83.2819	163.531	1.96358	0.97349	0.474132	1	84.7682	60.7683	108.768	1.78988	0.839865	0.536945	1	81.26	85.31	165.68	161.39	69.07	52.46	111.47	106.06
ENSG00000164402.9	SEPT8	1517.37	1892.54	1142.2	0.603527	-0.72851	0.587432	1	2922.15	2457.27	3387.04	1.37837	0.462966	0.728284	1	1844.59	1940.5	1184.43	1099.98	2472.65	2441.89	3410.9	3363.17
ENSG00000139266.5	MARCH9	517.283	530.585	503.98	0.949856	-0.0742196	0.953437	1	513.645	468.207	559.083	1.19409	0.255914	0.846687	1	548.24	512.93	489.82	518.14	479.51	456.9	543.44	574.73
ENSG00000184640.13	SEPT9	15202.6	24380.5	6024.8	0.247116	-2.01674	0.142995	1	7089.62	8885.47	5293.77	0.595778	-0.747154	0.576279	1	24389.6	24371.3	5985.93	6063.67	8707.35	9063.6	5237.28	5350.25
ENSG00000173838.7	MARCH10	1.27889	0.466984	2.09079	4.47723	2.16261	0.545742	1	2.93844	3.88627	1.9906	0.512215	-0.965179	0.657934	1	0.93	0	2.06	2.12	3	4.77	3.98	0
ENSG00000186522.10	SEPT10	4835.14	3166.74	6503.53	2.0537	1.03822	0.440764	1	2771.85	2191.52	3352.18	1.52961	0.613167	0.647344	1	3179.23	3154.26	6394.46	6612.6	2205.37	2177.67	3513.42	3190.93
ENSG00000183654.8	MARCH11	3.91615	0	7.8323	Inf	Inf	0.0310051	0.549873	1.41889	1.47801	1.35977	0.920005	-0.120286	1	1	0	0	8.23	7.43	2	0.95	0	2.72
ENSG00000138758.7	SEPT11	6024.64	6999.97	5049.31	0.721333	-0.471263	0.723549	1	4127.51	2649.69	5605.33	2.11547	1.08098	0.421581	1	6922.57	7077.38	4934.25	5164.37	2663.86	2635.52	5728.96	5481.7
ENSG00000140623.9	SEPT12	0	0	0	NA	NA	NA	NA	0.487291	0.476931	0.497651	1.04344	0.0613534	1	1	0	0	0	0	0	0.95	1	0
ENSG00000154997.8	SEPT14	0.535402	0.539928	0.530877	0.983236	-0.0243903	1	1	0.703526	0.500537	0.906515	1.81108	0.856854	1	1	0	1.08	0	1.06	1	0	0	1.81
ENSG00000183291.11	SELENOF	3043.73	3140.75	2946.71	0.938219	-0.0920038	0.942549	1	1904.52	1684.16	2124.88	1.26168	0.33535	0.802753	1	3214.72	3066.79	2850.44	3042.99	1683.81	1684.52	2215.54	2034.22
ENSG00000201285.1	5S_rRNA	0	0	0	NA	NA	NA	NA	0	0	0	NA	NA	NA	NA	0	0	0	0	0	0	0	0
ENSG00000212595.1	5S_rRNA	0	0	0	NA	NA	NA	NA	0	0	0	NA	NA	NA	NA	0	0	0	0	0	0	0	0
ENSG00000261122.2	5S_rRNA	0	0	0	NA	NA	NA	NA	16.1654	0	32.3309	Inf	Inf	0.00100581	0.033971	0	0	0	0	0	0	33.84	30.82
ENSG00000271924.1	5S_rRNA	0.760716	1.00691	0.514521	0.510989	-0.968637	1	1	0.941992	0.977469	0.906515	0.927411	-0.108719	1	1	0.93	1.08	1.03	0	1	0.95	0	1.81
ENSG00000272253.1	5S_rRNA	0	0	0	NA	NA	NA	NA	0	0	0	NA	NA	NA	NA	0	0	0	0	0	0	0	0
ENSG00000272351.1	5S_rRNA	0	0	0	NA	NA	NA	NA	0	0	0	NA	NA	NA	NA	0	0	0	0	0	0	0	0
ENSG00000272435.1	5S_rRNA	0	0	0	NA	NA	NA	NA	0	0	0	NA	NA	NA	NA	0	0	0	0	0	0	0	0
ENSG00000232512.2	7SK	0	0	0	NA	NA	NA	NA	0	0	0	NA	NA	NA	NA	0	0	0	0	0	0	0	0
ENSG00000249352.3	7SK	0	0	0	NA	NA	NA	NA	0.73756	0.977469	0.497651	0.509122	-0.973916	0.988274	1	0	0	0	0	1	0.95	1	0
ENSG00000254144.2	7SK	0	0	0	NA	NA	NA	NA	0	0	0	NA	NA	NA	NA	0	0	0	0	0	0	0	0
ENSG00000260682.2	7SK	3.65738	6.80023	0.514521	0.0756622	-3.72428	0.101241	1	28.3494	25.4614	31.2375	1.22686	0.294967	0.853202	1	2.8	10.8	1.03	0	28.03	22.89	39.81	22.66
ENSG00000271765.1	7SK	0	0	0	NA	NA	NA	NA	0	0	0	NA	NA	NA	NA	0	0	0	0	0	0	0	0
ENSG00000271814.1	7SK	0	0	0	NA	NA	NA	NA	0	0	0	NA	NA	NA	NA	0	0	0	0	0	0	0	0
ENSG00000271818.1	7SK	0	0	0	NA	NA	NA	NA	0	0	0	NA	NA	NA	NA	0	0	0	0	0	0	0	0
ENSG00000121410.7	A1BG	24.761	33.841	15.681	0.463372	-1.10976	0.446725	1	17.6943	23.4356	11.953	0.510033	-0.971337	0.504129	1	29.89	37.79	15.44	15.93	23.02	23.85	13.93	9.97
ENSG00000268895.1	A1BG-AS1	119.166	169.336	68.9962	0.407451	-1.2953	0.345737	1	67.2057	77.1256	57.2858	0.74276	-0.429032	0.757441	1	161.58	177.1	67.92	70.08	75.08	79.17	54.74	59.83
ENSG00000148584.10	A1CF	0.530877	0	1.06175	Inf	Inf	0.625501	1	0.453258	0	0.906515	Inf	Inf	0.65025	1	0	0	0	2.12	0	0	0	1.81
ENSG00000175899.10	A2M	3514.36	6956.59	72.1324	0.0103689	-6.59159	8.61e-05	0.00821971	14612.5	29186.6	38.3564	0.00131418	-9.57162	4.37e-07	0.000160493	6759.13	7154.05	71	73.26	29260.4	29112.8	36.83	39.89
ENSG00000245105.1	A2M-AS1	1.57061	2.6267	0.514521	0.195881	-2.35195	0.454424	1	4.36317	8.27307	0.453258	0.0547871	-4.19002	0.0666981	0.711151	0.93	4.32	1.03	0	7.01	9.54	0	0.91
ENSG00000166535.15	A2ML1	1.53414	2.55375	0.514521	0.201476	-2.31132	0.443917	1	10.355	19.7146	0.995302	0.0504855	-4.30799	0.0209296	0.326027	1.87	3.24	1.03	0	27.03	12.4	1.99	0
ENSG00000256661.1	A2ML1-AS1	0	0	0	NA	NA	NA	NA	0	0	0	NA	NA	NA	NA	0	0	0	0	0	0	0	0
ENSG00000256904.1	A2ML1-AS2	0	0	0	NA	NA	NA	NA	0	0	0	NA	NA	NA	NA	0	0	0	0	0	0	0	0
ENSG00000256069.3	A2MP1	1.2404	2.48081	0	0	#NAME?	0.229322	1	1.66631	1.43079	1.90182	1.3292	0.410563	1	1	2.8	2.16	0	0	0	2.86	1.99	1.81
ENSG00000184389.8	A3GALT2	0.265438	0	0.530877	Inf	Inf	0.986273	1	0.488734	0.977469	0	0	#NAME?	0.644717	1	0	0	0	1.06	1	0.95	0	0
ENSG00000128274.11	A4GALT	18.1665	35.2712	1.06175	0.0301025	-5.05397	0.00530832	0.161091	133.186	148.717	117.656	0.791139	-0.337998	0.808894	1	39.23	31.32	0	2.12	158.17	139.26	107.49	127.82
ENSG00000118017.3	A4GNT	1.52509	1.4739	1.57627	1.06946	0.0968835	1	1	2.90729	4.41041	1.40417	0.318375	-1.6512	0.458569	1	1.87	1.08	1.03	2.12	5.01	3.82	1	1.81
ENSG00000094914.8	AAAS	1137.56	1044.72	1230.4	1.17773	0.236006	0.859312	1	1647.35	1610.78	1683.93	1.04541	0.0640709	0.963231	1	1023.63	1065.82	1213.24	1247.56	1625.75	1595.81	1759.69	1608.16
ENSG00000081760.12	AACS	808.919	646.395	971.443	1.50286	0.587715	0.660669	1	1931.03	1840.52	2021.55	1.09836	0.135349	0.919002	1	641.64	651.15	972.44	970.44	1821.96	1859.08	2012.5	2030.59
ENSG00000250420.4	AACSP1	11.0907	22.1814	0	0	#NAME?	0.00215168	0.0845829	221.771	296.551	146.991	0.49567	-1.01255	0.456112	1	27.09	17.28	0	0	319.34	273.76	145.31	148.67
ENSG00000114771.9	AADAC	0	0	0	NA	NA	NA	NA	1.90182	0	3.80364	Inf	Inf	0.134223	1	0	0	0	0	0	0	3.98	3.63
ENSG00000197953.5	AADACL2	0	0	0	NA	NA	NA	NA	0.238466	0.476931	0	0	#NAME?	0.993063	1	0	0	0	0	0	0.95	0	0
ENSG00000188984.7	AADACL3	0	0	0	NA	NA	NA	NA	0.248826	0	0.497651	Inf	Inf	1	1	0	0	0	0	0	0	1	0
ENSG00000204518.2	AADACL4	0	0	0	NA	NA	NA	NA	0.928712	0	1.85742	Inf	Inf	0.36648	1	0	0	0	0	0	0	1	2.72
ENSG00000109576.9	AADAT	146.301	217.333	75.2686	0.346329	-1.52979	0.264447	1	434.852	606.196	263.509	0.434693	-1.20193	0.375311	1	217.61	217.05	74.09	76.45	627.67	584.72	257.78	269.24
ENSG00000158122.7	AAED1	377.191	376.308	378.074	1.00469	0.00675333	0.996657	1	292.675	214.949	370.401	1.72321	0.785097	0.560735	1	373.59	379.03	395.15	361	216.23	213.67	388.17	352.63
ENSG00000103591.8	AAGAB	2127.21	1509.51	2744.92	1.81842	0.862685	0.520628	1	1338.16	1151.03	1525.3	1.32515	0.406159	0.761127	1	1501.82	1517.2	2653.9	2835.94	1161.25	1140.82	1556.65	1493.94
ENSG00000115977.14	AAK1	1016.93	908.293	1125.57	1.23922	0.309432	0.814328	1	519.816	535.889	503.743	0.940015	-0.089245	0.949385	1	855.51	961.07	1094.9	1156.25	558.6	513.18	491.68	515.81
ENSG00000087884.10	AAMDC	94.3474	106.427	82.2681	0.773004	-0.371453	0.778694	1	49.0582	54.1433	43.9731	0.812162	-0.300161	0.834289	1	116.75	96.11	67.92	96.62	51.05	57.23	40.81	47.14
ENSG00000127837.5	AAMP	4180.5	3654.79	4706.21	1.28768	0.364777	0.785117	1	3140.27	2849.82	3430.73	1.20384	0.267647	0.841435	1	3649.95	3659.63	4610.1	4802.31	2838.05	2861.59	3506.45	3355.01
ENSG00000129673.5	AANAT	11.755	17.6868	5.82329	0.329246	-1.60276	0.294439	1	2.87332	4.84013	0.906515	0.187292	-2.41664	0.259773	1	22.42	12.96	1.03	10.62	3	6.68	0	1.81
ENSG00000131043.7	AAR2	1377.98	1535.78	1220.18	0.794504	-0.331873	0.800024	1	1639.24	1483.17	1795.31	1.21045	0.275548	0.837381	1	1614.83	1456.73	1221.47	1218.89	1452.56	1513.78	1838.32	1752.29
ENSG00000205002.3	AARD	86.2677	112.482	60.0531	0.533889	-0.905388	0.511197	1	12.4568	24.9136	0	0	#NAME?	0.00138654	0.043566	108.34	116.62	62.77	57.33	25.03	24.8	0	0
ENSG00000090861.11	AARS	13717.3	12466.4	14968.3	1.20069	0.263864	0.843189	1	18327.8	14442.6	22212.9	1.53801	0.621066	0.64271	1	12361.1	12571.7	14751.3	15185.2	14328.4	14556.9	22979.5	21446.3
ENSG00000124608.4	AARS2	957.588	1474.65	440.529	0.298735	-1.74306	0.201675	1	1803.8	2440.31	1167.3	0.478341	-1.06389	0.428287	1	1519.57	1429.73	440.43	440.63	2400.58	2480.04	1182.42	1152.18
ENSG00000266967.2	AARSD1	45.8947	42.7866	49.0028	1.14528	0.195706	0.89859	1	57.1531	66.992	47.3141	0.706266	-0.501717	0.71317	1	46.7	38.87	56.6	41.41	70.08	63.91	54.74	39.89
ENSG00000157426.9	AASDH	510.333	426.946	593.72	1.39062	0.475731	0.721813	1	554.553	658.908	450.198	0.683249	-0.549518	0.681325	1	416.55	437.34	588.61	598.83	678.73	639.09	459.83	440.57
ENSG00000149313.6	AASDHPPT	844.25	836.117	852.382	1.01945	0.0277953	0.983767	1	1628.88	1608.59	1649.18	1.02523	0.0359477	0.980958	1	825.63	846.61	847.93	856.83	1593.71	1623.47	1742.77	1555.58
ENSG00000008311.10	AASS	1334.52	1031.2	1637.85	1.5883	0.667484	0.619321	1	825.438	885.303	765.573	0.864757	-0.209632	0.876436	1	1051.65	1010.75	1663.96	1611.74	894.96	875.65	752.45	778.7
ENSG00000108270.6	AATF	2486.51	2504.46	2468.57	0.98567	-0.020823	0.987028	1	2862.74	2031.96	3693.52	1.81771	0.862123	0.521631	1	2485.29	2523.62	2371.94	2565.2	1992.14	2071.79	3900.59	3486.46
ENSG00000181409.7	AATK	28.7714	52.3158	5.22699	0.0999122	-3.3232	0.0304524	0.544553	431.986	859.351	4.62136	0.00537774	-7.53878	2.58e-05	0.00234612	56.04	48.59	5.15	5.31	825.89	892.82	1.99	7.25
ENSG00000225180.2	AATK-AS1	0.756191	0.466984	1.0454	2.23861	1.16261	0.981681	1	0.250269	0.500537	0	0	#NAME?	0.989807	1	0.93	0	1.03	1.06	1	0	0	0
ENSG00000254180.1	AB015752.3	1.69468	2.87485	0.514521	0.178973	-2.48218	0.380341	1	1.94313	3.88627	0	0	#NAME?	0.102881	0.920053	4.67	1.08	1.03	0	3	4.77	0	0
ENSG00000228757.1	AB019438.66	0	0	0	NA	NA	NA	NA	0	0	0	NA	NA	NA	NA	0	0	0	0	0	0	0	0
ENSG00000221180.1	AB019440.1	0	0	0	NA	NA	NA	NA	0	0	0	NA	NA	NA	NA	0	0	0	0	0	0	0	0
ENSG00000271201.1	AB019440.50	0	0	0	NA	NA	NA	NA	0	0	0	NA	NA	NA	NA	0	0	0	0	0	0	0	0
ENSG00000225200.2	AB019441.29	0	0	0	NA	NA	NA	NA	0	0	0	NA	NA	NA	NA	0	0	0	0	0	0	0	0
ENSG00000183044.7	ABAT	105.926	102.486	109.367	1.06714	0.0937438	0.947601	1	169.934	253.424	86.4439	0.341104	-1.55172	0.258125	1	98.07	106.91	99.82	118.92	270.29	236.56	88.58	84.31
ENSG00000237215.3	ABC12-47043100G14.2	0	0	0	NA	NA	NA	NA	0	0	0	NA	NA	NA	NA	0	0	0	0	0	0	0	0
ENSG00000226210.3	ABC7-42389800N19.1	62.6232	56.7811	68.4653	1.20578	0.269963	0.84664	1	36.1465	34.5231	37.77	1.09405	0.129679	0.934865	1	54.17	59.39	67.92	69.01	28.03	41.02	33.84	41.7
ENSG00000271153.1	ABC7-43041300I9.1	0	0	0	NA	NA	NA	NA	0	0	0	NA	NA	NA	NA	0	0	0	0	0	0	0	0
ENSG00000165029.11	ABCA1	3.32919	4.56758	2.09079	0.457747	-1.12738	0.592991	1	264.666	174.802	354.53	2.02819	1.02019	0.449934	1	3.74	5.4	2.06	2.12	172.18	177.42	347.36	361.7
ENSG00000154263.13	ABCA10	47.3027	56.4893	38.1161	0.674749	-0.567578	0.683848	1	58.2904	57.9351	58.6456	1.01226	0.0175845	0.996673	1	57.91	55.07	40.13	36.1	50.05	65.82	54.74	62.55
ENSG00000251595.3	ABCA11P	0	0	0	NA	NA	NA	NA	0	0	0	NA	NA	NA	NA	0	0	0	0	0	0	0	0
ENSG00000144452.10	ABCA12	14.6039	20.9263	8.2814	0.395741	-1.33737	0.378685	1	11.5455	0.500537	22.5905	45.1325	5.4961	0.00700147	0.151503	22.42	19.44	13.38	3.19	1	0	28.86	16.32
ENSG00000179869.10	ABCA13	10.8388	13.8779	7.79959	0.562014	-0.831323	0.590678	1	128.487	87.6133	169.36	1.93304	0.950871	0.483148	1	15.88	11.88	10.29	5.31	95.1	80.12	169.2	169.52
ENSG00000238098.4	ABCA17P	115.809	79.8235	151.795	1.90164	0.927241	0.501149	1	7.03507	8.32029	5.74985	0.691064	-0.53311	0.760949	1	84.06	75.59	135.83	167.76	9.01	7.63	6.97	4.53
ENSG00000107331.12	ABCA2	2028.84	2375.6	1682.07	0.70806	-0.498057	0.706967	1	3296.07	4617.89	1974.24	0.42752	-1.22594	0.366257	1	2441.39	2309.81	1687.63	1676.51	4641.98	4593.8	1754.72	2193.77
ENSG00000167972.9	ABCA3	312.724	49.9809	575.467	11.5137	3.52528	0.0167993	0.367774	207.35	251.809	162.89	0.64688	-0.628429	0.641715	1	51.37	48.59	568.03	582.9	242.26	261.36	156.26	169.52
ENSG00000198691.7	ABCA4	10.7039	1.07986	20.328	18.8247	4.23456	0.0182005	0.38922	42.8634	5.38788	80.3389	14.911	3.89831	0.0127266	0.230836	0	2.16	23.67	16.99	6.01	4.77	73.65	87.03
ENSG00000154265.11	ABCA5	1591.5	2212.89	970.103	0.438387	-1.18972	0.376338	1	988.194	1497.74	478.646	0.319578	-1.64576	0.227996	1	2277.95	2147.83	989.94	950.27	1544.66	1450.82	477.75	479.55
ENSG00000154262.8	ABCA6	6.93651	9.67508	4.19795	0.433893	-1.20459	0.475014	1	69.895	136.893	2.89712	0.0211634	-5.56228	0.00100629	0.033971	7.47	11.88	3.09	5.31	142.15	131.63	3.98	1.81
ENSG00000064687.8	ABCA7	559.061	917.152	200.969	0.219123	-2.19019	0.115087	1	225.374	171.534	279.214	1.62775	0.702879	0.595514	1	921.83	912.48	215.07	186.87	175.19	167.88	233.9	324.53
ENSG00000141338.9	ABCA8	13.5317	21.7873	5.27605	0.242161	-2.04596	0.172741	1	2904.46	5762.56	46.3632	0.0080456	-6.95758	4.54e-05	0.00336177	25.22	18.36	2.06	8.49	5998.44	5526.68	53.75	38.98
ENSG00000154258.12	ABCA9	3.25259	4.96162	1.54356	0.311101	-1.68455	0.399787	1	234.301	467.608	0.995302	0.0021285	-8.87595	6.61e-06	0.000916866	5.6	4.32	3.09	0	494.53	440.68	1.99	0
ENSG00000231749.1	ABCA9-AS1	0	0	0	NA	NA	NA	NA	0.238466	0.476931	0	0	#NAME?	0.993063	1	0	0	0	0	0	0.95	0	0
ENSG00000085563.10	ABCB1	7.31124	1.54684	13.0756	8.45313	3.07949	0.0752558	0.973264	197.06	301.873	92.2475	0.305584	-1.71036	0.215282	1	0.93	2.16	12.35	13.8	302.32	301.42	86.59	97.9
ENSG00000135776.4	ABCB10	644.559	785.947	503.171	0.640209	-0.643384	0.630749	1	884.214	977.209	791.219	0.809673	-0.30459	0.819119	1	783.6	788.29	507.32	499.02	990.06	964.36	809.18	773.26
ENSG00000259689.1	ABCB10P1	0	0	0	NA	NA	NA	NA	0	0	0	NA	NA	NA	NA	0	0	0	0	0	0	0	0
ENSG00000261524.1	ABCB10P3	0	0	0	NA	NA	NA	NA	0	0	0	NA	NA	NA	NA	0	0	0	0	0	0	0	0
ENSG00000260053.2	ABCB10P4	0	0	0	NA	NA	NA	NA	0	0	0	NA	NA	NA	NA	0	0	0	0	0	0	0	0
ENSG00000073734.8	ABCB11	0.265438	0	0.530877	Inf	Inf	0.984232	1	1.71647	3.43294	0	0	#NAME?	0.148165	1	0	0	0	1.06	4	2.86	0	0
ENSG00000005471.11	ABCB4	0.736948	1.4739	0	0	#NAME?	0.386799	1	240.252	468.141	12.3618	0.0264062	-5.24298	0.00107135	0.0356102	1.87	1.08	0	0	456.49	479.79	12.94	11.78
ENSG00000004846.12	ABCB5	56.8161	99.4948	14.1374	0.142092	-2.8151	0.0537425	0.792598	100.402	199.81	0.995302	0.00498125	-7.64928	5.9e-05	0.00403965	101.8	97.19	12.35	15.93	201.22	198.4	1.99	0
ENSG00000115657.8	ABCB6	295.995	377.315	214.674	0.568951	-0.813625	0.546193	1	118.129	164.432	71.8251	0.436808	-1.19493	0.382684	1	374.52	380.11	221.24	208.1	157.17	171.7	65.69	77.96
ENSG00000131269.11	ABCB7	399.949	261.797	538.102	2.05541	1.03943	0.438279	1	618.268	747.749	488.786	0.653676	-0.613353	0.646147	1	242.83	280.76	547.45	528.75	724.78	770.72	491.68	485.89
ENSG00000197150.8	ABCB8	976.937	1384.4	569.471	0.411347	-1.28157	0.343557	1	922.296	1082.21	762.383	0.70447	-0.50539	0.707142	1	1382.27	1386.54	611.25	527.69	1074.15	1090.26	721.59	803.17
ENSG00000150967.13	ABCB9	249.502	310.946	188.057	0.604789	-0.725495	0.592208	1	276.29	275.438	277.142	1.00618	0.00889508	0.996489	1	297.94	323.96	192.43	183.68	253.27	297.61	268.73	285.55
ENSG00000103222.14	ABCC1	2958.13	2093.04	3823.22	1.82664	0.86919	0.518173	1	2580.86	2867.3	2294.43	0.800207	-0.321556	0.809318	1	2125.71	2060.37	3783.78	3862.66	2932.15	2802.45	2328.01	2260.85
ENSG00000124574.10	ABCC10	728.291	895.335	561.248	0.626858	-0.67379	0.61677	1	971.97	790.442	1153.5	1.45931	0.545286	0.682944	1	855.51	935.16	560.83	561.67	795.85	785.03	1157.54	1149.46
ENSG00000121270.11	ABCC11	4.95458	6.75661	3.15255	0.466587	-1.09978	0.518165	1	35.1299	70.2597	0	0	#NAME?	0.000118009	0.00697411	10.27	3.24	2.06	4.25	67.07	73.45	0	0
ENSG00000140798.11	ABCC12	0.779959	0	1.55992	Inf	Inf	0.392606	1	1.94621	0	3.89242	Inf	Inf	0.119546	0.996538	0	0	2.06	1.06	0	0	5.97	1.81
ENSG00000243064.4	ABCC13	0	0	0	NA	NA	NA	NA	0.950909	0	1.90182	Inf	Inf	0.364241	1	0	0	0	0	0	0	1.99	1.81
ENSG00000023839.6	ABCC2	5161.74	4285.89	6037.58	1.40871	0.494375	0.711148	1	2820.71	5278.13	363.301	0.0688314	-3.86079	0.00924235	0.183334	4286.91	4284.87	6217.47	5857.69	5356.75	5199.5	371.25	355.35
ENSG00000108846.11	ABCC3	16.4573	0.539928	32.3746	59.961	5.90595	0.00279902	0.101395	177.14	0.977469	353.303	361.447	8.49764	1.45e-05	0.00153781	0	1.08	33.96	30.79	1	0.95	350.35	356.26
ENSG00000125257.9	ABCC4	2531.69	3029.48	2033.89	0.671367	-0.574827	0.665105	1	2562.4	2429.9	2694.91	1.10906	0.149337	0.911093	1	3083.96	2975	1997.37	2070.42	2444.62	2415.18	2740.07	2649.74
ENSG00000114770.12	ABCC5	2264.37	2981.46	1547.29	0.51897	-0.946277	0.480015	1	1686.5	1892.72	1480.28	0.782089	-0.354595	0.79082	1	2986.83	2976.08	1516.81	1577.77	1912.05	1873.39	1472.05	1488.5
ENSG00000223882.1	ABCC5-AS1	3.02074	6.04147	0	0	#NAME?	0.0548083	0.803528	1.66919	2.43187	0.906515	0.372765	-1.42366	0.642706	1	5.6	6.48	0	0	2	2.86	0	1.81
ENSG00000091262.10	ABCC6	12.6993	6.5814	18.8172	2.85914	1.51558	0.321579	1	8.14149	11.706	4.57697	0.390993	-1.35479	0.417962	1	5.6	7.56	18.52	19.11	11.01	12.4	1	8.16
ENSG00000256340.4	ABCC6P1	1.54433	0.466984	2.62167	5.61405	2.48904	0.437132	1	1.63224	0.500537	2.76394	5.52195	2.46518	0.380065	1	0.93	0	2.06	3.19	1	0	1	4.53
ENSG00000255277.2	ABCC6P2	0	0	0	NA	NA	NA	NA	1.42928	1.4544	1.40417	0.965461	-0.0507099	1	1	0	0	0	0	1	1.91	1	1.81
ENSG00000006071.7	ABCC8	0.466984	0.933968	0	0	#NAME?	0.70139	1	0	0	0	NA	NA	NA	NA	1.87	0	0	0	0	0	0	0
ENSG00000069431.6	ABCC9	640.585	92.9134	1188.26	12.7889	3.67682	0.0129505	0.307472	61.0007	0	122.001	Inf	Inf	2.61e-05	0.00236138	96.2	89.63	1192.66	1183.85	0	0	113.46	130.54
ENSG00000101986.8	ABCD1	205.847	228.497	183.197	0.80175	-0.318775	0.809348	1	137.285	152.844	121.726	0.796405	-0.328427	0.810445	1	247.5	209.49	197.58	168.82	151.16	154.53	117.45	126.01
ENSG00000215151.4	ABCD1P2	0	0	0	NA	NA	NA	NA	0	0	0	NA	NA	NA	NA	0	0	0	0	0	0	0	0
ENSG00000261233.2	ABCD1P3	0	0	0	NA	NA	NA	NA	0	0	0	NA	NA	NA	NA	0	0	0	0	0	0	0	0
ENSG00000225293.1	ABCD1P4	0	0	0	NA	NA	NA	NA	0	0	0	NA	NA	NA	NA	0	0	0	0	0	0	0	0
ENSG00000214330.4	ABCD1P5	0	0	0	NA	NA	NA	NA	0	0	0	NA	NA	NA	NA	0	0	0	0	0	0	0	0
ENSG00000173208.3	ABCD2	11.9837	21.8603	2.10715	0.0963917	-3.37495	0.0478092	0.740113	2.65561	3.86266	1.44856	0.375016	-1.41498	0.501393	1	24.28	19.44	1.03	3.19	2	5.72	1.99	0.91
ENSG00000117528.7	ABCD3	1641.73	1466.56	1816.89	1.23888	0.309034	0.819458	1	984.199	889.737	1078.66	1.21234	0.277789	0.835997	1	1505.56	1427.57	1755.54	1878.24	900.97	878.51	1115.73	1041.59
ENSG00000119688.16	ABCD4	698.888	880.1	517.675	0.5882	-0.76562	0.568748	1	952.122	1017.2	887.048	0.872053	-0.197512	0.88209	1	863.92	896.28	529.96	505.39	1007.08	1027.31	894.78	879.32
ENSG00000164163.6	ABCE1	2928.77	2131.23	3726.32	1.74844	0.806067	0.548017	1	3229.21	3018.6	3439.82	1.13954	0.188456	0.887974	1	2127.58	2134.88	3634.57	3818.07	3058.28	2978.91	3527.35	3352.29
ENSG00000204574.8	ABCF1	1135.53	1048.93	1222.14	1.16514	0.220498	0.870392	1	1730.05	1574.07	1886.03	1.19818	0.260846	0.846574	1	1066.59	1031.26	1231.76	1212.52	1545.66	1602.49	1961.74	1810.31
ENSG00000033050.3	ABCF2	1504.85	1451.02	1558.67	1.07419	0.103248	0.939751	1	3545.18	3506.14	3584.23	1.02227	0.0317767	0.982793	1	1462.59	1439.45	1535.33	1582.01	3447.7	3564.58	3726.41	3442.04
ENSG00000242159.1	ABCF2P1	0	0	0	NA	NA	NA	NA	0.488734	0.977469	0	0	#NAME?	0.675737	1	0	0	0	0	1	0.95	0	0
ENSG00000228769.1	ABCF2P2	0	0	0	NA	NA	NA	NA	0	0	0	NA	NA	NA	NA	0	0	0	0	0	0	0	0
ENSG00000161204.7	ABCF3	1343.87	1423.1	1264.64	0.888651	-0.170311	0.897303	1	1066.16	1018.52	1113.79	1.09354	0.129	0.92414	1	1446.72	1399.49	1296.59	1232.7	1043.12	993.92	1161.52	1066.06
ENSG00000160179.14	ABCG1	1.31989	1.07986	1.55992	1.44456	0.530631	0.974634	1	92.5624	7.2956	177.829	24.3748	4.60732	0.00366286	0.0933556	0	2.16	2.06	1.06	6.01	8.58	176.17	179.49
ENSG00000118777.6	ABCG2	26.9358	10.4632	43.4085	4.1487	2.05266	0.164953	1	8.17431	7.24839	9.10022	1.25548	0.328241	0.882794	1	11.21	9.72	41.16	45.66	4	10.49	10.95	7.25
ENSG00000172350.5	ABCG4	14.1525	27.2596	1.0454	0.0383497	-4.70464	0.010728	0.267068	22.3988	15.1862	29.6114	1.94989	0.963392	0.508814	1	24.28	30.24	1.03	1.06	17.02	13.35	33.84	25.38
ENSG00000138075.7	ABCG5	3.47502	6.43551	0.514521	0.0799502	-3.64475	0.1225	1	1.47509	1.50161	1.44856	0.96467	-0.0518925	1	1	7.47	5.4	1.03	0	3	0	1.99	0.91
ENSG00000143921.6	ABCG8	0.269964	0.539928	0	0	#NAME?	1	1	1.72539	2.45547	0.995302	0.40534	-1.3028	0.669092	1	0	1.08	0	0	3	1.91	1.99	0
ENSG00000143994.9	ABHD1	3.5008	3.88176	3.11984	0.803717	-0.315241	0.926964	1	36.3604	43.0558	29.6651	0.688991	-0.537443	0.713405	1	5.6	2.16	4.12	2.12	46.05	40.06	24.88	34.45
ENSG00000144827.4	ABHD10	534.573	493.549	575.598	1.16624	0.221868	0.871714	1	757.621	830.589	684.654	0.8243	-0.278758	0.833339	1	510.88	476.22	559.8	591.4	839.9	821.28	716.62	652.69
ENSG00000106077.14	ABHD11	15.086	22.8379	7.33414	0.321139	-1.63873	0.278962	1	47.5396	58.6245	36.4546	0.621832	-0.685403	0.625094	1	18.68	27	6.17	8.49	59.06	58.19	34.84	38.07
ENSG00000100997.14	ABHD12	2384.37	2378.17	2390.57	1.00522	0.0075044	0.995241	1	1733.19	1396.17	2070.21	1.48278	0.568309	0.670097	1	2325.58	2430.76	2335.92	2445.22	1403.51	1388.82	2077.2	2063.23
ENSG00000131969.10	ABHD12B	23.7765	8.52228	39.0307	4.57984	2.1953	0.137083	1	34.4574	38.1213	30.7936	0.807779	-0.307968	0.835092	1	8.41	8.64	49.39	28.67	39.04	37.2	29.86	31.73
ENSG00000139826.5	ABHD13	490.82	496.102	485.537	0.978704	-0.0310555	0.980493	1	1053.88	978.616	1129.14	1.15381	0.206406	0.878511	1	512.75	479.46	514.52	456.55	989.06	968.17	1180.43	1077.85
ENSG00000248487.4	ABHD14A	108.774	158.524	59.0241	0.372336	-1.42532	0.296098	1	158.342	182.739	133.945	0.732983	-0.448147	0.739993	1	175.59	141.46	60.71	57.33	185.2	180.28	137.35	130.54
ENSG00000114786.11	ABHD14A-ACY1	1.77417	1.4739	2.07444	1.40745	0.493086	0.97292	1	9.5053	15.1626	3.84803	0.253785	-1.97832	0.22077	1	1.87	1.08	3.09	1.06	16.02	14.31	4.98	2.72
ENSG00000114779.15	ABHD14B	1621.03	1638.66	1603.4	0.978486	-0.0313769	0.980238	1	2938.81	3711.84	2165.77	0.583477	-0.777253	0.560908	1	1645.65	1631.66	1560.03	1646.78	3757.03	3666.65	2207.58	2123.97
ENSG00000168792.4	ABHD15	352.431	480.035	224.826	0.468353	-1.09433	0.416388	1	345.378	407.51	283.247	0.695068	-0.524775	0.696026	1	490.33	469.74	217.13	232.52	413.44	401.58	283.66	282.83
ENSG00000204427.7	ABHD16A	0	0	0	NA	NA	NA	NA	0	0	0	NA	NA	NA	NA	0	0	0	0	0	0	0	0
ENSG00000183260.5	ABHD16B	52.733	90.316	15.1501	0.167745	-2.57566	0.0746346	0.97049	59.8535	28.205	91.5021	3.24419	1.69786	0.220671	1	101.8	78.83	15.44	14.86	23.02	33.39	59.72	123.29
ENSG00000129968.11	ABHD17A	243.986	315.033	172.94	0.548957	-0.865236	0.515799	1	362.921	391.209	334.633	0.855381	-0.22536	0.870242	1	349.3	280.76	174.94	170.94	369.4	413.02	297.6	371.67
ENSG00000203835.5	ABHD17AP1	0	0	0	NA	NA	NA	NA	0	0	0	NA	NA	NA	NA	0	0	0	0	0	0	0	0
ENSG00000198658.4	ABHD17AP2	0	0	0	NA	NA	NA	NA	0	0	0	NA	NA	NA	NA	0	0	0	0	0	0	0	0
ENSG00000250536.1	ABHD17AP3	1.51238	0.933968	2.09079	2.23861	1.16261	0.786642	1	1.67955	1.95494	1.40417	0.718267	-0.477408	0.982584	1	1.87	0	2.06	2.12	2	1.91	1	1.81
ENSG00000229107.2	ABHD17AP4	0	0	0	NA	NA	NA	NA	0	0	0	NA	NA	NA	NA	0	0	0	0	0	0	0	0
ENSG00000182502.2	ABHD17AP5	0.233492	0.466984	0	0	#NAME?	1	1	0.71392	0.476931	0.950909	1.99381	0.995526	1	1	0.93	0	0	0	0	0.95	1	0.91
ENSG00000226981.2	ABHD17AP6	0	0	0	NA	NA	NA	NA	0	0	0	NA	NA	NA	NA	0	0	0	0	0	0	0	0
ENSG00000107362.9	ABHD17B	395.97	357.863	434.076	1.21297	0.278542	0.835326	1	404.632	526.808	282.455	0.536163	-0.899257	0.501598	1	353.97	361.75	445.57	422.58	537.58	516.04	306.55	258.36
ENSG00000136379.7	ABHD17C	510.003	419.883	600.123	1.42926	0.515272	0.702018	1	379.518	571.441	187.595	0.328285	-1.60698	0.237989	1	424.02	415.74	586.55	613.69	569.61	573.27	202.05	173.14
ENSG00000140526.12	ABHD2	7465.16	10751.6	4178.69	0.388657	-1.36343	0.312147	1	2664.28	3681.36	1647.2	0.447443	-1.16022	0.389243	1	10998.4	10504.8	4064.71	4292.67	3657.93	3704.8	1627.32	1667.08
ENSG00000158201.5	ABHD3	297.917	430.098	165.736	0.385346	-1.37578	0.311276	1	189.07	263.081	115.06	0.437356	-1.19312	0.379112	1	431.49	428.7	160.53	170.94	275.3	250.87	120.43	109.69
ENSG00000100439.6	ABHD4	3051.23	1311.48	4790.98	3.6531	1.86912	0.17375	1	1105.68	324.354	1887.01	5.81775	2.54046	0.0707023	0.736265	1306.62	1316.34	4687.28	4894.68	325.35	323.36	1973.68	1800.34
ENSG00000011198.3	ABHD5	563.449	276.507	850.39	3.07547	1.62081	0.237295	1	466.085	347.762	584.409	1.68049	0.748881	0.576543	1	289.53	263.48	839.7	861.08	367.39	328.13	603.15	565.67
ENSG00000163686.9	ABHD6	457.01	554.372	359.649	0.648751	-0.624262	0.640782	1	536.422	784.808	288.037	0.367015	-1.44609	0.286929	1	554.78	553.97	351.93	367.37	819.88	749.74	299.59	276.49
ENSG00000127220.5	ABHD8	302.882	261.812	343.952	1.31374	0.393676	0.770922	1	239.983	197.642	282.324	1.42846	0.51446	0.698829	1	263.38	260.25	337.53	350.38	190.2	205.08	252.81	311.84
ENSG00000136754.12	ABI1	1310.65	1356.47	1264.83	0.932442	-0.100914	0.939655	1	1058.4	1109.31	1007.49	0.908214	-0.138896	0.916811	1	1345.85	1367.1	1251.31	1278.35	1111.19	1107.43	1024.17	990.82
ENSG00000138443.11	ABI2	3557.58	2889.57	4225.59	1.46236	0.548302	0.682504	1	2068.19	2287.83	1848.55	0.807992	-0.307588	0.816593	1	2912.11	2867.02	4153.21	4297.98	2305.47	2270.19	1904.01	1793.09
ENSG00000108798.4	ABI3	0.779959	0	1.55992	Inf	Inf	0.358386	1	70.5617	1.00107	140.122	139.972	7.12899	0.000160581	0.00871961	0	0	2.06	1.06	2	0	123.42	156.83
ENSG00000154175.12	ABI3BP	14.6058	6.72729	22.4842	3.34224	1.74082	0.238515	1	28.2361	17.618	38.8541	2.20536	1.14101	0.422517	1	3.74	9.72	21.61	23.36	19.02	16.22	37.82	39.89
ENSG00000097007.13	ABL1	2966.32	2083.7	3848.94	1.84717	0.885315	0.510335	1	2072.59	1432.01	2713.17	1.89466	0.921938	0.490621	1	2107.03	2060.37	3802.31	3895.57	1487.6	1376.42	2692.29	2734.05
ENSG00000143322.15	ABL2	8711.12	3922.33	13499.9	3.4418	1.78317	0.192574	1	7059.48	2793.92	11325	4.05347	2.01916	0.142162	1	3833	4011.67	13277.7	13722.1	2854.06	2733.77	11085.7	11564.4
ENSG00000099204.14	ABLIM1	432.522	373.682	491.362	1.31492	0.394976	0.769807	1	3885.82	4828.71	2942.93	0.609464	-0.714387	0.593302	1	372.65	374.71	448.66	534.06	4865.22	4792.21	2935.15	2950.71
ENSG00000163995.14	ABLIM2	264.683	363.949	165.418	0.45451	-1.13762	0.397342	1	56.7491	9.29775	104.2	11.2071	3.48634	0.020399	0.320948	386.66	341.23	147.15	183.68	10.01	8.58	100.53	107.88
ENSG00000173210.15	ABLIM3	2919.61	3351.78	2487.43	0.742122	-0.430272	0.74573	1	897.971	277.795	1518.15	5.465	2.45022	0.0804802	0.800514	3402.45	3301.12	2521.15	2453.71	272.29	283.3	1589.5	1446.8
ENSG00000175164.9	ABO	0	0	0	NA	NA	NA	NA	0	0	0	NA	NA	NA	NA	0	0	0	0	0	0	0	0
ENSG00000159842.10	ABR	8286.44	14507.6	2065.28	0.142358	-2.8124	0.0472695	0.73363	3278.2	4332.95	2223.44	0.513148	-0.962554	0.472966	1	14458.8	14556.5	2060.14	2070.42	4349.67	4316.23	2240.43	2206.46
ENSG00000174429.3	ABRA	0.514521	0	1.02904	Inf	Inf	0.606668	1	0.964189	0.977469	0.950909	0.972828	-0.0397433	1	1	0	0	2.06	0	1	0.95	1	0.91
ENSG00000146386.7	ABRACL	753.39	912.161	594.618	0.651878	-0.617325	0.644428	1	442.182	310.316	574.047	1.84988	0.887434	0.510189	1	909.68	914.64	598.9	590.33	296.32	324.31	584.24	563.85
ENSG00000146109.3	ABT1	38.2806	37.8979	38.6633	1.0202	0.0288471	0.998375	1	79.5206	58.7425	100.299	1.70743	0.771825	0.572794	1	40.16	35.64	39.1	38.22	64.07	53.42	104.51	96.09
ENSG00000250496.2	ABT1P1	0.233492	0.466984	0	0	#NAME?	1	1	0	0	0	NA	NA	NA	NA	0.93	0	0	0	0	0	0	0
ENSG00000114626.13	ABTB1	710.873	734.186	687.561	0.936494	-0.094659	0.942408	1	705.938	735.368	676.507	0.919957	-0.120361	0.930224	1	748.11	720.26	696.66	678.46	745.8	724.94	655.9	697.11
ENSG00000166016.4	ABTB2	409.938	523.187	296.689	0.567081	-0.818374	0.540303	1	1655	2000.54	1309.46	0.654554	-0.611417	0.648371	1	532.36	514.01	271.67	321.71	1974.12	2026.96	1260.05	1358.87
ENSG00000221486.1	AC000003.1	0	0	0	NA	NA	NA	NA	0	0	0	NA	NA	NA	NA	0	0	0	0	0	0	0	0
ENSG00000264194.1	AC000003.2	0	0	0	NA	NA	NA	NA	0	0	0	NA	NA	NA	NA	0	0	0	0	0	0	0	0
ENSG00000221069.1	AC000029.1	0	0	0	NA	NA	NA	NA	0	0	0	NA	NA	NA	NA	0	0	0	0	0	0	0	0
ENSG00000260246.1	AC000032.2	0	0	0	NA	NA	NA	NA	0	0	0	NA	NA	NA	NA	0	0	0	0	0	0	0	0
ENSG00000225929.1	AC000036.4	0.269964	0.539928	0	0	#NAME?	1	1	0.500537	1.00107	0	0	#NAME?	0.643505	1	0	1.08	0	0	2	0	0	0
ENSG00000242156.1	AC000041.8	0	0	0	NA	NA	NA	NA	0	0	0	NA	NA	NA	NA	0	0	0	0	0	0	0	0
ENSG00000225007.1	AC000067.1	0	0	0	NA	NA	NA	NA	0	0	0	NA	NA	NA	NA	0	0	0	0	0	0	0	0
ENSG00000273212.1	AC000068.10	1.30718	0.539928	2.07444	3.84207	1.94188	0.571241	1	0.71392	0.476931	0.950909	1.99381	0.995526	1	1	0	1.08	3.09	1.06	0	0.95	1	0.91
ENSG00000185065.6	AC000068.5	13.7611	16.5046	11.0176	0.667544	-0.583066	0.708475	1	6.04435	5.84121	6.2475	1.06956	0.0970123	1	1	16.81	16.2	8.23	13.8	5.01	6.68	7.96	4.53
ENSG00000273300.1	AC000068.9	0	0	0	NA	NA	NA	NA	0	0	0	NA	NA	NA	NA	0	0	0	0	0	0	0	0
ENSG00000230485.1	AC000077.2	0	0	0	NA	NA	NA	NA	0	0	0	NA	NA	NA	NA	0	0	0	0	0	0	0	0
ENSG00000232926.1	AC000078.5	15.2904	12.8417	17.739	1.38136	0.466091	0.749912	1	6.92575	4.38681	9.46469	2.15754	1.10939	0.505584	1	8.41	17.28	19.55	15.93	4	4.77	8.96	9.97
ENSG00000230194.1	AC000081.2	0	0	0	NA	NA	NA	NA	0	0	0	NA	NA	NA	NA	0	0	0	0	0	0	0	0
ENSG00000235776.2	AC000089.3	1.04992	0.539928	1.55992	2.88912	1.53063	0.719308	1	2.86748	1.93133	3.80364	1.96944	0.977783	0.694396	1	0	1.08	2.06	1.06	1	2.86	3.98	3.63
ENSG00000270393.1	AC000095.9	0	0	0	NA	NA	NA	NA	0	0	0	NA	NA	NA	NA	0	0	0	0	0	0	0	0
ENSG00000236340.1	AC000099.1	0	0	0	NA	NA	NA	NA	0	0	0	NA	NA	NA	NA	0	0	0	0	0	0	0	0
ENSG00000236105.1	AC000110.1	1.02615	1.00691	1.0454	1.03822	0.0541137	1	1	1.92546	0.500537	3.35038	6.69356	2.74277	0.318302	1	0.93	1.08	1.03	1.06	1	0	3.98	2.72
ENSG00000232661.1	AC000111.3	0	0	0	NA	NA	NA	NA	0	0	0	NA	NA	NA	NA	0	0	0	0	0	0	0	0
ENSG00000237974.1	AC000111.4	0	0	0	NA	NA	NA	NA	0	0	0	NA	NA	NA	NA	0	0	0	0	0	0	0	0
ENSG00000234001.1	AC000111.5	0	0	0	NA	NA	NA	NA	0	0	0	NA	NA	NA	NA	0	0	0	0	0	0	0	0
ENSG00000083622.8	AC000111.6	0	0	0	NA	NA	NA	NA	0	0	0	NA	NA	NA	NA	0	0	0	0	0	0	0	0
ENSG00000243107.1	AC000120.7	18.7265	24.9246	12.5284	0.502651	-0.99237	0.511137	1	20.4286	24.9136	15.9435	0.63995	-0.643969	0.670917	1	19.61	30.24	13.38	11.68	25.03	24.8	11.94	19.94
ENSG00000224138.1	AC000123.4	45.698	36.5699	54.8261	1.49921	0.584205	0.676659	1	42.7602	46.0354	39.4849	0.857707	-0.221444	0.880043	1	36.42	36.72	57.63	52.03	51.05	41.02	41.8	37.17
ENSG00000226770.1	AC000124.1	0	0	0	NA	NA	NA	NA	0	0	0	NA	NA	NA	NA	0	0	0	0	0	0	0	0
ENSG00000230820.2	AC000362.1	0	0	0	NA	NA	NA	NA	0	0	0	NA	NA	NA	NA	0	0	0	0	0	0	0	0
ENSG00000224981.1	AC000367.1	0	0	0	NA	NA	NA	NA	0	0	0	NA	NA	NA	NA	0	0	0	0	0	0	0	0
ENSG00000241921.1	AC000370.2	0	0	0	NA	NA	NA	NA	0	0	0	NA	NA	NA	NA	0	0	0	0	0	0	0	0
ENSG00000227249.1	AC000374.1	0	0	0	NA	NA	NA	NA	0	0	0	NA	NA	NA	NA	0	0	0	0	0	0	0	0
ENSG00000264908.1	AC000403.1	0	0	0	NA	NA	NA	NA	0	0	0	NA	NA	NA	NA	0	0	0	0	0	0	0	0
ENSG00000272330.1	AC002044.4	0.792663	0.539928	1.0454	1.93618	0.953212	0.981387	1	0.476897	0.500537	0.453258	0.905542	-0.143146	1	1	0	1.08	1.03	1.06	1	0	0	0.91
ENSG00000184319.11	AC002055.4	97.0647	81.341	112.788	1.38661	0.471564	0.728634	1	38.8554	36.0483	41.6624	1.15574	0.208815	0.888444	1	78.45	84.23	118.34	107.24	32.03	40.06	39.81	43.51
ENSG00000213683.3	AC002056.3	1.54433	0.466984	2.62167	5.61405	2.48904	0.447142	1	0.964189	0.977469	0.950909	0.972828	-0.0397433	1	1	0.93	0	2.06	3.19	1	0.95	1	0.91
ENSG00000254499.1	AC002056.5	0	0	0	NA	NA	NA	NA	0	0	0	NA	NA	NA	NA	0	0	0	0	0	0	0	0
ENSG00000273216.1	AC002059.10	1.02163	0.466984	1.57627	3.37543	1.75507	0.737555	1	0.749363	1.00107	0.497651	0.497117	-1.00834	0.986333	1	0.93	0	1.03	2.12	2	0	1	0
ENSG00000234459.1	AC002064.4	8.9531	4.34874	13.5575	3.11756	1.64042	0.327124	1	4.80914	4.86374	4.75454	0.97755	-0.0327581	1	1	6.54	2.16	15.44	11.68	4	5.72	4.98	4.53
ENSG00000225498.1	AC002064.5	4.67851	2.55375	6.80326	2.66403	1.41361	0.456732	1	0.487291	0.476931	0.497651	1.04344	0.0613534	1	1	1.87	3.24	6.17	7.43	0	0.95	1	0
ENSG00000237813.3	AC002066.1	6.33672	5.35566	7.31778	1.36636	0.450343	0.850126	1	1.69739	0	3.39477	Inf	Inf	0.121059	1	7.47	3.24	7.2	7.43	0	0	4.98	1.81
ENSG00000216076.1	AC002066.2	0	0	0	NA	NA	NA	NA	0.465094	0.476931	0.453258	0.950363	-0.0734499	1	1	0	0	0	0	0	0.95	0	0.91
ENSG00000228928.1	AC002069.5	0.265438	0	0.530877	Inf	Inf	0.984083	1	1.9491	1.00107	2.89712	2.89401	1.53307	0.588688	1	0	0	0	1.06	2	0	3.98	1.81
ENSG00000235639.1	AC002069.6	0	0	0	NA	NA	NA	NA	0	0	0	NA	NA	NA	NA	0	0	0	0	0	0	0	0
ENSG00000222647.1	AC002070.1	0	0	0	NA	NA	NA	NA	0	0	0	NA	NA	NA	NA	0	0	0	0	0	0	0	0
ENSG00000225898.1	AC002075.3	0	0	0	NA	NA	NA	NA	1.45	0.500537	2.39947	4.79379	2.26117	0.506812	1	0	0	0	0	1	0	2.99	1.81
ENSG00000237729.2	AC002075.4	3.21159	4.34874	2.07444	0.47702	-1.06788	0.608762	1	5.74218	6.36535	5.11901	0.8042	-0.314373	0.916121	1	6.54	2.16	3.09	1.06	7.01	5.72	2.99	7.25
ENSG00000234695.1	AC002076.10	0	0	0	NA	NA	NA	NA	2.91624	3.88627	1.94621	0.500792	-0.997717	0.668982	1	0	0	0	0	3	4.77	2.99	0.91
ENSG00000224910.1	AC002115.5	0	0	0	NA	NA	NA	NA	0	0	0	NA	NA	NA	NA	0	0	0	0	0	0	0	0
ENSG00000267626.1	AC002115.9	0	0	0	NA	NA	NA	NA	0	0	0	NA	NA	NA	NA	0	0	0	0	0	0	0	0
ENSG00000267698.1	AC002116.7	6.63913	10.1421	3.13619	0.309226	-1.69327	0.330256	1	4.9899	3.90987	6.06992	1.55246	0.634556	0.739972	1	8.41	11.88	3.09	3.19	4	3.82	3.98	8.16
ENSG00000248101.2	AC002116.8	0	0	0	NA	NA	NA	NA	0	0	0	NA	NA	NA	NA	0	0	0	0	0	0	0	0
ENSG00000224505.2	AC002117.1	5.63876	6.5814	4.69611	0.713543	-0.486928	0.827263	1	6.25459	8.29668	4.2125	0.507733	-0.977858	0.582936	1	5.6	7.56	5.15	4.25	8.01	8.58	2.99	5.44
ENSG00000227979.1	AC002127.2	0	0	0	NA	NA	NA	NA	0	0	0	NA	NA	NA	NA	0	0	0	0	0	0	0	0
ENSG00000233420.1	AC002127.4	0	0	0	NA	NA	NA	NA	0	0	0	NA	NA	NA	NA	0	0	0	0	0	0	0	0
ENSG00000262497.1	AC002128.4	2.44434	4.88867	0	0	#NAME?	0.0783108	0.990393	1.4604	0.476931	2.44386	5.12414	2.35731	0.459613	1	6.54	3.24	0	0	0	0.95	3.98	0.91
ENSG00000271366.1	AC002128.5	0.809892	1.61978	0	0	#NAME?	0.436974	1	0.964189	0.977469	0.950909	0.972828	-0.0397433	1	1	0	3.24	0	0	1	0.95	1	0.91
ENSG00000259242.2	AC002306.1	5.56015	9.06221	2.05808	0.227106	-2.13856	0.25394	1	0.989272	1.97854	0	0	#NAME?	0.262289	1	8.41	9.72	4.12	0	3	0.95	0	0
ENSG00000260494.1	AC002310.10	2.32227	2.55375	2.09079	0.818715	-0.288567	1	1	2.40672	2.95601	1.85742	0.628355	-0.670349	0.851892	1	1.87	3.24	2.06	2.12	4	1.91	1	2.72
ENSG00000235560.3	AC002310.12	62.5042	61.7864	63.222	1.02324	0.0331385	0.978609	1	43.0744	72.8804	13.2683	0.182056	-2.45754	0.0905522	0.853965	52.3	71.27	63.8	62.64	77.08	68.68	12.94	13.6
ENSG00000260869.1	AC002310.13	0	0	0	NA	NA	NA	NA	0	0	0	NA	NA	NA	NA	0	0	0	0	0	0	0	0
ENSG00000261588.1	AC002310.17	1.33624	1.07986	1.59263	1.47485	0.560572	0.977629	1	1.21301	0.977469	1.44856	1.48195	0.567497	1	1	0	2.16	0	3.19	1	0.95	1.99	0.91
ENSG00000239791.1	AC002310.7	1.03886	1.54684	0.530877	0.343201	-1.54288	0.787213	1	0.226629	0	0.453258	Inf	Inf	1	1	0.93	2.16	0	1.06	0	0	0	0.91
ENSG00000267190.1	AC002314.4	0	0	0	NA	NA	NA	NA	0	0	0	NA	NA	NA	NA	0	0	0	0	0	0	0	0
ENSG00000236481.1	AC002331.1	0	0	0	NA	NA	NA	NA	0.238466	0.476931	0	0	#NAME?	0.993063	1	0	0	0	0	0	0.95	0	0
ENSG00000234469.2	AC002365.1	0.77342	1.54684	0	0	#NAME?	0.437354	1	0.999631	1.50161	0.497651	0.331411	-1.59331	0.743721	1	0.93	2.16	0	0	3	0	1	0
ENSG00000232392.1	AC002366.3	0	0	0	NA	NA	NA	NA	0	0	0	NA	NA	NA	NA	0	0	0	0	0	0	0	0
ENSG00000237741.1	AC002368.4	0	0	0	NA	NA	NA	NA	0	0	0	NA	NA	NA	NA	0	0	0	0	0	0	0	0
ENSG00000227863.2	AC002383.2	0	0	0	NA	NA	NA	NA	0	0	0	NA	NA	NA	NA	0	0	0	0	0	0	0	0
ENSG00000230941.1	AC002386.1	0	0	0	NA	NA	NA	NA	0	0	0	NA	NA	NA	NA	0	0	0	0	0	0	0	0
ENSG00000266269.1	AC002395.1	0	0	0	NA	NA	NA	NA	0	0	0	NA	NA	NA	NA	0	0	0	0	0	0	0	0
ENSG00000267439.1	AC002398.11	17.3222	10.682	23.9624	2.24325	1.16559	0.421071	1	22.4214	8.34389	36.499	4.37434	2.12906	0.149407	1	8.41	12.96	28.81	19.11	10.01	6.68	35.83	37.17
ENSG00000267328.1	AC002398.12	0	0	0	NA	NA	NA	NA	0	0	0	NA	NA	NA	NA	0	0	0	0	0	0	0	0
ENSG00000267049.1	AC002398.13	2.7602	2.94779	2.5726	0.872722	-0.196406	1	1	2.1876	1.93133	2.44386	1.26538	0.339567	1	1	3.74	2.16	5.15	0	1	2.86	3.98	0.91
ENSG00000225872.2	AC002398.5	0.269964	0.539928	0	0	#NAME?	1	1	0	0	0	NA	NA	NA	NA	0	1.08	0	0	0	0	0	0
ENSG00000188223.9	AC002398.9	0	0	0	NA	NA	NA	NA	0	0	0	NA	NA	NA	NA	0	0	0	0	0	0	0	0
ENSG00000261528.2	AC002400.1	4.61713	6.11442	3.11984	0.510243	-0.970745	0.639009	1	1.88257	1.90773	1.85742	0.973633	-0.03855	1	1	4.67	7.56	4.12	2.12	0	3.82	1	2.72
ENSG00000236472.1	AC002401.1	0	0	0	NA	NA	NA	NA	0.749363	1.00107	0.497651	0.497117	-1.00834	0.988343	1	0	0	0	0	2	0	1	0
ENSG00000231153.1	AC002429.4	0	0	0	NA	NA	NA	NA	0.238466	0.476931	0	0	#NAME?	0.993063	1	0	0	0	0	0	0.95	0	0
ENSG00000236197.2	AC002429.5	1.80159	0.466984	3.13619	6.71584	2.74757	0.3556	1	1.22774	2.45547	0	0	#NAME?	0.210881	1	0.93	0	3.09	3.19	3	1.91	0	0
ENSG00000269449.1	AC002451.1	0	0	0	NA	NA	NA	NA	7.33101	14.662	0	0	#NAME?	0.007162	0.154491	0	0	0	0	15.02	14.31	0	0
ENSG00000231170.1	AC002451.3	0.535402	0.539928	0.530877	0.983236	-0.0243903	1	1	9.28595	18.5719	0	0	#NAME?	0.0038861	0.0978985	0	1.08	0	1.06	19.02	18.12	0	0
ENSG00000237819.1	AC002454.1	3.08789	0.466984	5.70879	12.2248	3.61174	0.13391	1	4.03469	2.86159	5.2078	1.8199	0.863859	0.688943	1	0.93	0	8.23	3.19	0	5.72	4.98	5.44
ENSG00000223969.1	AC002456.2	1.54885	1.00691	2.09079	2.07644	1.05411	0.776015	1	5.98084	1.95494	10.0067	5.1187	2.35578	0.193493	1	0.93	1.08	2.06	2.12	2	1.91	10.95	9.07
ENSG00000223646.1	AC002463.3	0	0	0	NA	NA	NA	NA	1.38197	0	2.76394	Inf	Inf	0.214745	1	0	0	0	0	0	0	1	4.53
ENSG00000238202.1	AC002465.2	0	0	0	NA	NA	NA	NA	0	0	0	NA	NA	NA	NA	0	0	0	0	0	0	0	0
ENSG00000241764.3	AC002467.7	41.7868	48.9446	34.629	0.707513	-0.499172	0.726466	1	31.3351	39.0751	23.5951	0.60384	-0.727761	0.611702	1	43.9	53.99	25.73	43.53	39.04	39.11	20.9	26.29
ENSG00000269103.1	AC002472.1	1.00239	1.4739	0.530877	0.360186	-1.47319	0.788326	1	0.238466	0.476931	0	0	#NAME?	0.989361	1	1.87	1.08	0	1.06	0	0.95	0	0
ENSG00000226872.1	AC002472.11	0.771781	0	1.54356	Inf	Inf	0.467473	1	0	0	0	NA	NA	NA	NA	0	0	3.09	0	0	0	0	0
ENSG00000187905.6	AC002472.13	3.39509	1.54684	5.24334	3.38971	1.76116	0.406524	1	0.248826	0	0.497651	Inf	Inf	1	1	0.93	2.16	4.12	6.37	0	0	1	0
ENSG00000264392.1	AC002477.1	0	0	0	NA	NA	NA	NA	0	0	0	NA	NA	NA	NA	0	0	0	0	0	0	0	0
ENSG00000238033.1	AC002480.2	2.33699	1.00691	3.66707	3.6419	1.86469	0.449183	1	1.44856	0	2.89712	Inf	Inf	0.168892	1	0.93	1.08	3.09	4.25	0	0	3.98	1.81
ENSG00000232759.1	AC002480.3	16.9836	0	33.9672	Inf	Inf	0.000791868	0.040106	34.2864	0	68.5729	Inf	Inf	0.00012578	0.0072883	0	0	33.96	33.98	0	0	53.75	83.4
ENSG00000232949.1	AC002480.4	3.93251	0	7.86501	Inf	Inf	0.0277377	0.513926	4.2125	0	8.425	Inf	Inf	0.0218905	0.336294	0	0	6.17	9.56	0	0	5.97	10.88
ENSG00000225541.1	AC002480.5	0.796315	0	1.59263	Inf	Inf	0.419198	1	0.702083	0	1.40417	Inf	Inf	0.441752	1	0	0	0	3.19	0	0	1	1.81
ENSG00000221281.1	AC002485.1	0	0	0	NA	NA	NA	NA	0	0	0	NA	NA	NA	NA	0	0	0	0	0	0	0	0
ENSG00000231525.1	AC002486.2	0.756191	0.466984	1.0454	2.23861	1.16261	0.981681	1	0.250269	0.500537	0	0	#NAME?	0.989807	1	0.93	0	1.03	1.06	1	0	0	0
ENSG00000223866.1	AC002486.3	1.83353	0	3.66707	Inf	Inf	0.150185	1	0	0	0	NA	NA	NA	NA	0	0	3.09	4.25	0	0	0	0
ENSG00000205786.4	AC002511.1	1041.93	2074.5	9.35951	0.00451168	-7.79212	1.27e-05	0.00225347	1147.07	2291.29	2.85273	0.00124503	-9.64961	6.97e-07	0.00021717	2051.93	2097.08	12.35	6.37	2391.57	2191.02	2.99	2.72
ENSG00000233214.1	AC002511.2	0	0	0	NA	NA	NA	NA	0.238466	0.476931	0	0	#NAME?	0.993063	1	0	0	0	0	0	0.95	0	0
ENSG00000232680.2	AC002511.3	0	0	0	NA	NA	NA	NA	0	0	0	NA	NA	NA	NA	0	0	0	0	0	0	0	0
ENSG00000261457.2	AC002519.6	0	0	0	NA	NA	NA	NA	0	0	0	NA	NA	NA	NA	0	0	0	0	0	0	0	0
ENSG00000259810.2	AC002519.8	1.23876	0.933968	1.54356	1.65269	0.724818	0.978859	1	0	0	0	NA	NA	NA	NA	1.87	0	3.09	0	0	0	0	0
ENSG00000242186.1	AC002523.1	0	0	0	NA	NA	NA	NA	0	0	0	NA	NA	NA	NA	0	0	0	0	0	0	0	0
ENSG00000230258.2	AC002539.1	0	0	0	NA	NA	NA	NA	0	0	0	NA	NA	NA	NA	0	0	0	0	0	0	0	0
ENSG00000252100.2	AC002539.2	0	0	0	NA	NA	NA	NA	0	0	0	NA	NA	NA	NA	0	0	0	0	0	0	0	0
ENSG00000227532.1	AC002542.2	0.269964	0.539928	0	0	#NAME?	1	1	0.226629	0	0.453258	Inf	Inf	1	1	0	1.08	0	0	0	0	0	0.91
ENSG00000235945.1	AC002543.2	3.33371	5.1075	1.55992	0.305417	-1.71115	0.420319	1	4.75288	3.93348	5.57227	1.41663	0.502459	0.802917	1	3.74	6.48	2.06	1.06	5.01	2.86	2.99	8.16
ENSG00000261312.1	AC002550.5	0.269964	0.539928	0	0	#NAME?	1	1	0.248826	0	0.497651	Inf	Inf	1	1	0	1.08	0	0	0	0	1	0
ENSG00000261736.1	AC002551.1	0.269964	0.539928	0	0	#NAME?	1	1	0.73756	0.977469	0.497651	0.509122	-0.973916	0.987417	1	0	1.08	0	0	1	0.95	1	0
ENSG00000227782.1	AC002553.1	0.724244	0.933968	0.514521	0.550897	-0.860144	1	1	3.15464	3.45655	2.85273	0.825311	-0.276991	0.980862	1	1.87	0	1.03	0	5.01	1.91	2.99	2.72
ENSG00000233979.1	AC002553.4	0	0	0	NA	NA	NA	NA	0.986385	0.977469	0.995302	1.01824	0.0260845	1	1	0	0	0	0	1	0.95	1.99	0
ENSG00000221016.1	AC002558.1	0	0	0	NA	NA	NA	NA	0	0	0	NA	NA	NA	NA	0	0	0	0	0	0	0	0
ENSG00000221259.1	AC002978.1	0	0	0	NA	NA	NA	NA	0	0	0	NA	NA	NA	NA	0	0	0	0	0	0	0	0
ENSG00000221386.1	AC002979.1	0	0	0	NA	NA	NA	NA	0	0	0	NA	NA	NA	NA	0	0	0	0	0	0	0	0
ENSG00000252111.1	AC002981.1	0	0	0	NA	NA	NA	NA	0	0	0	NA	NA	NA	NA	0	0	0	0	0	0	0	0
ENSG00000267005.1	AC002984.2	0	0	0	NA	NA	NA	NA	0.475454	0	0.950909	Inf	Inf	0.695622	1	0	0	0	0	0	0	1	0.91
ENSG00000268193.1	AC002985.3	0	0	0	NA	NA	NA	NA	0	0	0	NA	NA	NA	NA	0	0	0	0	0	0	0	0
ENSG00000252586.1	AC002992.1	0	0	0	NA	NA	NA	NA	0	0	0	NA	NA	NA	NA	0	0	0	0	0	0	0	0
ENSG00000196861.4	AC002994.1	0	0	0	NA	NA	NA	NA	0	0	0	NA	NA	NA	NA	0	0	0	0	0	0	0	0
ENSG00000264517.1	AC003001.1	0	0	0	NA	NA	NA	NA	0	0	0	NA	NA	NA	NA	0	0	0	0	0	0	0	0
ENSG00000268133.1	AC003002.4	0	0	0	NA	NA	NA	NA	0	0	0	NA	NA	NA	NA	0	0	0	0	0	0	0	0
ENSG00000269533.1	AC003002.6	3.04199	2.94779	3.13619	1.06391	0.0893791	1	1	2.65554	2.95601	2.35508	0.796707	-0.327879	0.980604	1	3.74	2.16	3.09	3.19	4	1.91	1.99	2.72
ENSG00000188477.8	AC003003.5	0.788137	0	1.57627	Inf	Inf	0.419428	1	0.702083	0	1.40417	Inf	Inf	0.44205	1	0	0	1.03	2.12	0	0	1	1.81
ENSG00000268266.1	AC003005.2	0.269964	0.539928	0	0	#NAME?	1	1	0	0	0	NA	NA	NA	NA	0	1.08	0	0	0	0	0	0
ENSG00000268107.1	AC003005.4	0	0	0	NA	NA	NA	NA	0	0	0	NA	NA	NA	NA	0	0	0	0	0	0	0	0
ENSG00000264453.1	AC003006.1	0	0	0	NA	NA	NA	NA	0.250269	0.500537	0	0	#NAME?	0.9931	1	0	0	0	0	1	0	0	0
ENSG00000269026.2	AC003006.7	0	0	0	NA	NA	NA	NA	0	0	0	NA	NA	NA	NA	0	0	0	0	0	0	0	0
ENSG00000262011.1	AC003009.1	0	0	0	NA	NA	NA	NA	0.475454	0	0.950909	Inf	Inf	0.695622	1	0	0	0	0	0	0	1	0.91
ENSG00000262235.2	AC003009.2	0.535402	0.539928	0.530877	0.983236	-0.0243903	1	1	0	0	0	NA	NA	NA	NA	0	1.08	0	1.06	0	0	0	0
ENSG00000248594.2	AC003029.1	0	0	0	NA	NA	NA	NA	0	0	0	NA	NA	NA	NA	0	0	0	0	0	0	0	0
ENSG00000264331.1	AC003035.1	0	0	0	NA	NA	NA	NA	0	0	0	NA	NA	NA	NA	0	0	0	0	0	0	0	0
ENSG00000268413.1	AC003043.1	0	0	0	NA	NA	NA	NA	0	0	0	NA	NA	NA	NA	0	0	0	0	0	0	0	0
ENSG00000214684.2	AC003045.1	0	0	0	NA	NA	NA	NA	0	0	0	NA	NA	NA	NA	0	0	0	0	0	0	0	0
ENSG00000227517.2	AC003051.1	2.82322	0.933968	4.71247	5.04564	2.33504	0.324331	1	1.6308	0	3.26159	Inf	Inf	0.131069	1	1.87	0	4.12	5.31	0	0	1.99	4.53
ENSG00000237773.1	AC003075.4	5.92997	4.02765	7.8323	1.94463	0.959499	0.595979	1	2.44075	3.43294	1.44856	0.421959	-1.24483	0.591974	1	3.74	4.32	8.23	7.43	4	2.86	1.99	0.91
ENSG00000203505.2	AC003079.1	0	0	0	NA	NA	NA	NA	0	0	0	NA	NA	NA	NA	0	0	0	0	0	0	0	0
ENSG00000234358.1	AC003080.4	1.03886	1.54684	0.530877	0.343201	-1.54288	0.771736	1	1.19226	1.47801	0.906515	0.613337	-0.705249	0.984108	1	0.93	2.16	0	1.06	2	0.95	0	1.81
ENSG00000234826.1	AC003084.2	0	0	0	NA	NA	NA	NA	0	0	0	NA	NA	NA	NA	0	0	0	0	0	0	0	0
ENSG00000231328.1	AC003087.4	0	0	0	NA	NA	NA	NA	0	0	0	NA	NA	NA	NA	0	0	0	0	0	0	0	0
ENSG00000226965.1	AC003088.1	0.265438	0	0.530877	Inf	Inf	0.983343	1	4.69979	0.476931	8.92265	18.7085	4.22562	0.0631055	0.685955	0	0	0	1.06	0	0.95	6.97	10.88
ENSG00000223561.2	AC003090.1	2.02402	1.94088	2.10715	1.08567	0.118582	1	1	3.9202	6.88949	0.950909	0.138023	-2.85702	0.167285	1	2.8	1.08	1.03	3.19	9.01	4.77	1	0.91
ENSG00000236453.1	AC003092.1	23.9708	3.48772	44.4539	12.7458	3.67195	0.0219013	0.438746	47.5268	12.3246	82.7291	6.71252	2.74686	0.0604137	0.668071	3.74	3.24	42.19	46.72	17.02	7.63	86.59	78.87
ENSG00000236938.1	AC003092.2	1.57627	0	3.15255	Inf	Inf	0.160268	1	1.6308	0	3.26159	Inf	Inf	0.139638	1	0	0	2.06	4.25	0	0	1.99	4.53
ENSG00000228768.1	AC003101.1	3.87401	2.55375	5.19427	2.03398	1.0243	0.608649	1	2.88221	3.40934	2.35508	0.690772	-0.533718	0.866937	1	1.87	3.24	7.2	3.19	3	3.82	1.99	2.72
ENSG00000214921.2	AC003102.1	0	0	0	NA	NA	NA	NA	0	0	0	NA	NA	NA	NA	0	0	0	0	0	0	0	0
ENSG00000267750.1	AC003102.3	17.356	19.0148	15.6973	0.825533	-0.276602	0.843908	1	30.0807	7.77254	52.3888	6.74024	2.7528	0.0673472	0.714104	26.15	11.88	14.41	16.99	6.01	9.54	56.73	48.05
ENSG00000236194.2	AC003104.1	11.2046	13.0169	9.39222	0.72154	-0.470849	0.778823	1	18.386	23.4592	13.3127	0.567483	-0.817351	0.579937	1	13.08	12.96	10.29	8.49	24.03	22.89	13.93	12.69
ENSG00000221278.1	AC003658.1	0.269964	0.539928	0	0	#NAME?	1	1	0.238466	0.476931	0	0	#NAME?	0.990973	1	0	1.08	0	0	0	0.95	0	0
ENSG00000234634.1	AC003664.1	0	0	0	NA	NA	NA	NA	0	0	0	NA	NA	NA	NA	0	0	0	0	0	0	0	0
ENSG00000234494.3	AC003665.1	72.6138	76.117	69.1107	0.907954	-0.139309	0.915905	1	71.9908	82.0838	61.8979	0.754082	-0.407207	0.76562	1	83.12	69.11	60.71	77.51	83.09	81.08	66.69	57.11
ENSG00000222133.1	AC003666.1	0	0	0	NA	NA	NA	NA	0	0	0	NA	NA	NA	NA	0	0	0	0	0	0	0	0
ENSG00000221736.1	AC003681.1	0	0	0	NA	NA	NA	NA	0	0	0	NA	NA	NA	NA	0	0	0	0	0	0	0	0
ENSG00000268392.1	AC003682.16	0.233492	0.466984	0	0	#NAME?	1	1	0	0	0	NA	NA	NA	NA	0.93	0	0	0	0	0	0	0
ENSG00000269097.1	AC003682.17	0	0	0	NA	NA	NA	NA	15.7849	0.500537	31.0692	62.0718	5.95587	0.00355147	0.0909192	0	0	0	0	1	0	25.88	36.26
ENSG00000268564.1	AC003956.1	1.28341	1.00691	1.55992	1.54921	0.631532	0.975797	1	3.40779	4.95816	1.85742	0.37462	-1.4165	0.516455	1	0.93	1.08	2.06	1.06	8.01	1.91	1	2.72
ENSG00000234859.1	AC003958.2	0	0	0	NA	NA	NA	NA	0	0	0	NA	NA	NA	NA	0	0	0	0	0	0	0	0
ENSG00000108516.5	AC003958.6	0	0	0	NA	NA	NA	NA	0	0	0	NA	NA	NA	NA	0	0	0	0	0	0	0	0
ENSG00000221418.1	AC003968.1	0	0	0	NA	NA	NA	NA	0	0	0	NA	NA	NA	NA	0	0	0	0	0	0	0	0
ENSG00000269615.1	AC003973.1	0	0	0	NA	NA	NA	NA	0	0	0	NA	NA	NA	NA	0	0	0	0	0	0	0	0
ENSG00000269504.1	AC003973.4	0	0	0	NA	NA	NA	NA	0.500537	1.00107	0	0	#NAME?	0.673953	1	0	0	0	0	2	0	0	0
ENSG00000269199.1	AC003973.5	0	0	0	NA	NA	NA	NA	0.250269	0.500537	0	0	#NAME?	0.9931	1	0	0	0	0	1	0	0	0
ENSG00000271095.1	AC003973.6	0.233492	0.466984	0	0	#NAME?	1	1	1.4426	2.88519	0	0	#NAME?	0.190475	1	0.93	0	0	0	1	4.77	0	0
ENSG00000235139.2	AC003984.1	0	0	0	NA	NA	NA	NA	0.250269	0.500537	0	0	#NAME?	0.9931	1	0	0	0	0	1	0	0	0
ENSG00000233824.1	AC003985.1	0	0	0	NA	NA	NA	NA	0	0	0	NA	NA	NA	NA	0	0	0	0	0	0	0	0
ENSG00000229533.1	AC003986.5	0	0	0	NA	NA	NA	NA	0	0	0	NA	NA	NA	NA	0	0	0	0	0	0	0	0
ENSG00000232821.1	AC003986.6	2.55211	3.56066	1.54356	0.433504	-1.20588	0.647743	1	1.4662	2.93241	0	0	#NAME?	0.156008	1	2.8	4.32	3.09	0	3	2.86	0	0
ENSG00000236536.1	AC003986.7	3.04853	1.40095	4.69611	3.35208	1.74506	0.458549	1	0.71392	0.476931	0.950909	1.99381	0.995526	1	1	2.8	0	5.15	4.25	0	0.95	1	0.91
ENSG00000234223.2	AC003988.1	0.233492	0.466984	0	0	#NAME?	1	1	0	0	0	NA	NA	NA	NA	0.93	0	0	0	0	0	0	0
ENSG00000243621.1	AC003989.3	0.768894	1.00691	0.530877	0.527232	-0.923489	1	1	0	0	0	NA	NA	NA	NA	0.93	1.08	0	1.06	0	0	0	0
ENSG00000227948.3	AC003989.4	0.490752	0.466984	0.514521	1.10179	0.139856	1	1	0.736117	0.476931	0.995302	2.08689	1.06135	1	1	0.93	0	1.03	0	0	0.95	1.99	0
ENSG00000228113.3	AC003991.3	1.83152	2.08677	1.57627	0.755366	-0.404752	1	1	1.25134	2.50269	0	0	#NAME?	0.210362	1	0.93	3.24	1.03	2.12	5.01	0	0	0
ENSG00000264952.1	AC004000.1	0.527224	0.539928	0.514521	0.952943	-0.0695381	1	1	0	0	0	NA	NA	NA	NA	0	1.08	1.03	0	0	0	0	0
ENSG00000270317.1	AC004004.2	0	0	0	NA	NA	NA	NA	0	0	0	NA	NA	NA	NA	0	0	0	0	0	0	0	0
ENSG00000228711.1	AC004006.2	0	0	0	NA	NA	NA	NA	0.226629	0	0.453258	Inf	Inf	1	1	0	0	0	0	0	0	0	0.91
ENSG00000224322.1	AC004009.3	0	0	0	NA	NA	NA	NA	0	0	0	NA	NA	NA	NA	0	0	0	0	0	0	0	0
ENSG00000233942.1	AC004012.1	0	0	0	NA	NA	NA	NA	0	0	0	NA	NA	NA	NA	0	0	0	0	0	0	0	0
ENSG00000229603.1	AC004014.3	0	0	0	NA	NA	NA	NA	0	0	0	NA	NA	NA	NA	0	0	0	0	0	0	0	0
ENSG00000227968.1	AC004014.4	1.81882	1.54684	2.09079	1.35166	0.434727	0.975904	1	0.72428	0	1.44856	Inf	Inf	0.418365	1	0.93	2.16	2.06	2.12	0	0	1.99	0.91
ENSG00000238976.1	AC004016.1	0.265438	0	0.530877	Inf	Inf	0.987694	1	0.226629	0	0.453258	Inf	Inf	1	1	0	0	0	1.06	0	0	0	0.91
ENSG00000234999.1	AC004016.2	0.503456	1.00691	0	0	#NAME?	0.669631	1	0.238466	0.476931	0	0	#NAME?	0.990175	1	0.93	1.08	0	0	0	0.95	0	0
ENSG00000268948.1	AC004017.1	0.503456	1.00691	0	0	#NAME?	0.637686	1	0.974549	0.500537	1.44856	2.89401	1.53307	0.776437	1	0.93	1.08	0	0	1	0	1.99	0.91
ENSG00000229492.1	AC004019.10	0.269964	0.539928	0	0	#NAME?	1	1	0.987828	1.47801	0.497651	0.336704	-1.57045	0.755473	1	0	1.08	0	0	2	0.95	1	0
ENSG00000236754.1	AC004019.13	2.76838	2.94779	2.58896	0.878271	-0.187263	1	1	0.238466	0.476931	0	0	#NAME?	0.988542	1	3.74	2.16	4.12	1.06	0	0.95	0	0
ENSG00000272675.1	AC004019.18	0	0	0	NA	NA	NA	NA	0	0	0	NA	NA	NA	NA	0	0	0	0	0	0	0	0
ENSG00000237160.2	AC004022.7	0	0	0	NA	NA	NA	NA	0	0	0	NA	NA	NA	NA	0	0	0	0	0	0	0	0
ENSG00000228751.1	AC004022.8	0	0	0	NA	NA	NA	NA	0.238466	0.476931	0	0	#NAME?	0.993063	1	0	0	0	0	0	0.95	0	0
ENSG00000223442.1	AC004041.2	2.357	0.466984	4.24701	9.09456	3.185	0.219578	1	5.06829	3.93348	6.2031	1.577	0.657184	0.744669	1	0.93	0	0	8.49	5.01	2.86	6.97	5.44
ENSG00000246774.1	AC004051.2	0.503456	1.00691	0	0	#NAME?	0.695161	1	0	0	0	NA	NA	NA	NA	0.93	1.08	0	0	0	0	0	0
ENSG00000215999.2	AC004052.1	0	0	0	NA	NA	NA	NA	0	0	0	NA	NA	NA	NA	0	0	0	0	0	0	0	0
ENSG00000245384.1	AC004053.1	0	0	0	NA	NA	NA	NA	1.21449	1.93133	0.497651	0.257673	-1.95639	0.604057	1	0	0	0	0	1	2.86	1	0
ENSG00000248984.1	AC004054.1	0	0	0	NA	NA	NA	NA	0	0	0	NA	NA	NA	NA	0	0	0	0	0	0	0	0
ENSG00000196656.6	AC004057.1	0	0	0	NA	NA	NA	NA	0	0	0	NA	NA	NA	NA	0	0	0	0	0	0	0	0
ENSG00000251312.2	AC004062.2	0	0	0	NA	NA	NA	NA	0	0	0	NA	NA	NA	NA	0	0	0	0	0	0	0	0
ENSG00000250670.1	AC004063.1	0	0	0	NA	NA	NA	NA	0	0	0	NA	NA	NA	NA	0	0	0	0	0	0	0	0
ENSG00000216425.4	AC004066.2	0	0	0	NA	NA	NA	NA	0	0	0	NA	NA	NA	NA	0	0	0	0	0	0	0	0
ENSG00000250522.1	AC004066.3	0	0	0	NA	NA	NA	NA	0	0	0	NA	NA	NA	NA	0	0	0	0	0	0	0	0
ENSG00000273447.1	AC004067.5	2.33132	3.63361	1.02904	0.283201	-1.8201	0.474741	1	3.58573	3.90987	3.26159	0.834193	-0.261546	0.979656	1	1.87	5.4	2.06	0	4	3.82	1.99	4.53
ENSG00000251473.2	AC004069.1	0	0	0	NA	NA	NA	NA	0	0	0	NA	NA	NA	NA	0	0	0	0	0	0	0	0
ENSG00000251259.1	AC004069.2	4.43067	0	8.86134	Inf	Inf	0.0229793	0.453592	2.11953	0.977469	3.26159	3.33677	1.73845	0.466416	1	0	0	10.29	7.43	1	0.95	1.99	4.53
ENSG00000231110.1	AC004070.1	0	0	0	NA	NA	NA	NA	0.248826	0	0.497651	Inf	Inf	1	1	0	0	0	0	0	0	1	0
ENSG00000230311.2	AC004074.3	0.535402	0.539928	0.530877	0.983236	-0.0243903	1	1	1.18042	1.00107	1.35977	1.35831	0.441816	1	1	0	1.08	0	1.06	2	0	0	2.72
ENSG00000237014.1	AC004074.4	0	0	0	NA	NA	NA	NA	0	0	0	NA	NA	NA	NA	0	0	0	0	0	0	0	0
ENSG00000268533.1	AC004076.7	1.99659	2.94779	1.0454	0.354637	-1.49558	0.58721	1	0.70356	0.953863	0.453258	0.475181	-1.07345	0.985269	1	3.74	2.16	1.03	1.06	0	1.91	0	0.91
ENSG00000268163.1	AC004076.9	0.269964	0.539928	0	0	#NAME?	1	1	0.487291	0.476931	0.497651	1.04344	0.0613534	1	1	0	1.08	0	0	0	0.95	1	0
ENSG00000266055.1	AC004079.1	0	0	0	NA	NA	NA	NA	0	0	0	NA	NA	NA	NA	0	0	0	0	0	0	0	0
ENSG00000226851.1	AC004112.4	1.82612	0.466984	3.18526	6.82092	2.76997	0.352715	1	1.42932	1.90773	0.950909	0.498452	-1.00447	0.793471	1	0.93	0	0	6.37	0	3.82	1	0.91
ENSG00000232922.1	AC004112.5	0	0	0	NA	NA	NA	NA	0	0	0	NA	NA	NA	NA	0	0	0	0	0	0	0	0
ENSG00000236232.1	AC004112.7	0.233492	0.466984	0	0	#NAME?	1	1	0.476897	0.500537	0.453258	0.905542	-0.143146	1	1	0.93	0	0	0	1	0	0	0.91
ENSG00000260264.1	AC004125.3	0	0	0	NA	NA	NA	NA	0	0	0	NA	NA	NA	NA	0	0	0	0	0	0	0	0
ENSG00000234406.1	AC004129.7	0.233492	0.466984	0	0	#NAME?	1	1	1.66483	0.476931	2.85273	5.98142	2.58049	0.406196	1	0.93	0	0	0	0	0.95	2.99	2.72
ENSG00000213798.3	AC004129.9	0.49893	0.466984	0.530877	1.13682	0.185004	1	1	0	0	0	NA	NA	NA	NA	0.93	0	0	1.06	0	0	0	0
ENSG00000267666.1	AC004156.3	8.31206	11.3971	5.22699	0.458623	-1.12462	0.489847	1	5.09781	7.79614	2.39947	0.307776	-1.70005	0.332898	1	13.08	9.72	5.15	5.31	7.01	8.58	2.99	1.81
ENSG00000261008.2	AC004158.2	13.7894	16.5776	11.0012	0.66362	-0.591571	0.705078	1	24.9484	32.3273	17.5696	0.543492	-0.879669	0.542927	1	15.88	17.28	9.26	12.74	36.04	28.62	17.92	17.22
ENSG00000260664.1	AC004158.3	0	0	0	NA	NA	NA	NA	0.487291	0.476931	0.497651	1.04344	0.0613534	1	1	0	0	0	0	0	0.95	1	0
ENSG00000230853.1	AC004159.1	0	0	0	NA	NA	NA	NA	0	0	0	NA	NA	NA	NA	0	0	0	0	0	0	0	0
ENSG00000230435.1	AC004160.4	0	0	0	NA	NA	NA	NA	0	0	0	NA	NA	NA	NA	0	0	0	0	0	0	0	0
ENSG00000184616.7	AC004166.6	0	0	0	NA	NA	NA	NA	0.250269	0.500537	0	0	#NAME?	0.9931	1	0	0	0	0	1	0	0	0
ENSG00000267778.1	AC004221.2	7.39193	6.9025	7.88137	1.14181	0.191328	0.967402	1	10.8681	17.9769	3.75924	0.209115	-2.25763	0.158364	1	8.41	5.4	5.15	10.62	14.02	21.94	2.99	4.53
ENSG00000234477.1	AC004231.2	0	0	0	NA	NA	NA	NA	0	0	0	NA	NA	NA	NA	0	0	0	0	0	0	0	0
ENSG00000230612.1	AC004237.1	2.9654	3.34183	2.58896	0.774713	-0.368267	0.917162	1	2.19045	2.47908	1.90182	0.767146	-0.382426	0.981373	1	5.6	1.08	4.12	1.06	4	0.95	1.99	1.81
ENSG00000269635.1	AC004257.1	0	0	0	NA	NA	NA	NA	0.476931	0.953863	0	0	#NAME?	0.677589	1	0	0	0	0	0	1.91	0	0
ENSG00000270143.1	AC004257.3	14.8619	9.89391	19.8298	2.00425	1.00306	0.479134	1	46.5241	37.7624	55.2859	1.46405	0.549962	0.695053	1	4.67	15.12	21.61	18.05	44.05	31.48	60.71	49.86
ENSG00000005189.15	AC004381.6	86.9311	100.75	73.1124	0.725682	-0.46259	0.733134	1	51.1382	65.0135	37.263	0.573158	-0.802994	0.557692	1	106.47	95.03	76.15	70.08	67.07	62.95	42.8	31.73
ENSG00000260510.1	AC004381.7	0.233492	0.466984	0	0	#NAME?	1	1	0	0	0	NA	NA	NA	NA	0.93	0	0	0	0	0	0	0
ENSG00000226107.1	AC004383.3	1.51238	0.933968	2.09079	2.23861	1.16261	0.787922	1	1.4662	2.93241	0	0	#NAME?	0.164793	1	1.87	0	2.06	2.12	3	2.86	0	0
ENSG00000226515.1	AC004386.3	0	0	0	NA	NA	NA	NA	0	0	0	NA	NA	NA	NA	0	0	0	0	0	0	0	0
ENSG00000213269.2	AC004386.4	0.535402	0.539928	0.530877	0.983236	-0.0243903	1	1	1.71355	1.97854	1.44856	0.732135	-0.449819	0.983483	1	0	1.08	0	1.06	3	0.95	1.99	0.91
ENSG00000273309.1	AC004410.3	0.522699	0	1.0454	Inf	Inf	0.583566	1	2.87181	3.43294	2.31068	0.673091	-0.571127	0.873456	1	0	0	1.03	1.06	4	2.86	1	3.63
ENSG00000269131.1	AC004447.2	141.683	178.093	105.274	0.591122	-0.758473	0.574644	1	155.362	156.943	153.781	0.979853	-0.0293621	0.985792	1	187.73	168.46	123.48	87.06	163.18	150.71	155.27	152.29
ENSG00000227078.1	AC004448.2	0.514521	0	1.02904	Inf	Inf	0.668145	1	0	0	0	NA	NA	NA	NA	0	0	2.06	0	0	0	0	0
ENSG00000235979.4	AC004448.5	0.764369	0.466984	1.06175	2.27364	1.185	0.979259	1	1.67955	1.95494	1.40417	0.718267	-0.477408	0.983074	1	0.93	0	0	2.12	2	1.91	1	1.81
ENSG00000261204.1	AC004449.6	0.779959	0	1.55992	Inf	Inf	0.374934	1	4.77947	6.34174	3.2172	0.507305	-0.979075	0.631201	1	0	0	2.06	1.06	6.01	6.68	1	5.44
ENSG00000146677.6	AC004453.8	14.4941	12.8417	16.1464	1.25734	0.330377	0.821731	1	21.7474	18.4067	25.0881	1.36299	0.446775	0.770254	1	8.41	17.28	19.55	12.74	12.01	24.8	23.89	26.29
ENSG00000238385.1	AC004458.1	0	0	0	NA	NA	NA	NA	0	0	0	NA	NA	NA	NA	0	0	0	0	0	0	0	0
ENSG00000221379.1	AC004460.1	0	0	0	NA	NA	NA	NA	0	0	0	NA	NA	NA	NA	0	0	0	0	0	0	0	0
ENSG00000237347.2	AC004461.4	1.53414	2.55375	0.514521	0.201476	-2.31132	0.492261	1	0.488734	0.977469	0	0	#NAME?	0.600617	1	1.87	3.24	1.03	0	1	0.95	0	0
ENSG00000260924.2	AC004463.6	0	0	0	NA	NA	NA	NA	0	0	0	NA	NA	NA	NA	0	0	0	0	0	0	0	0
ENSG00000268069.1	AC004466.1	0.788137	0	1.57627	Inf	Inf	0.386146	1	2.58462	1.4544	3.71485	2.55421	1.35288	0.564734	1	0	0	1.03	2.12	1	1.91	1.99	5.44
ENSG00000272682.1	AC004471.10	1.01345	0.466984	1.55992	3.34041	1.74003	0.734107	1	0.965632	1.47801	0.453258	0.306668	-1.70525	0.740221	1	0.93	0	2.06	1.06	2	0.95	0	0.91
ENSG00000223461.1	AC004471.9	1.26417	2.01382	0.514521	0.255494	-1.96864	0.605578	1	0.928712	0	1.85742	Inf	Inf	0.310007	1	1.87	2.16	1.03	0	0	0	1	2.72
ENSG00000228944.1	AC004485.3	0.25726	0	0.514521	Inf	Inf	0.990278	1	0	0	0	NA	NA	NA	NA	0	0	1.03	0	0	0	0	0
ENSG00000267122.1	AC004490.1	2.77655	2.94779	2.60532	0.883819	-0.178177	1	1	2.40672	2.95601	1.85742	0.628355	-0.670349	0.850977	1	3.74	2.16	3.09	2.12	4	1.91	1	2.72
ENSG00000221356.1	AC004492.1	0	0	0	NA	NA	NA	NA	0	0	0	NA	NA	NA	NA	0	0	0	0	0	0	0	0
ENSG00000267308.1	AC004510.3	0.779959	0	1.55992	Inf	Inf	0.376914	1	4.2125	0	8.425	Inf	Inf	0.0253196	0.372767	0	0	2.06	1.06	0	0	5.97	10.88
ENSG00000266430.1	AC004520.1	0	0	0	NA	NA	NA	NA	0	0	0	NA	NA	NA	NA	0	0	0	0	0	0	0	0
ENSG00000269169.1	AC004528.1	0	0	0	NA	NA	NA	NA	0	0	0	NA	NA	NA	NA	0	0	0	0	0	0	0	0
ENSG00000266990.1	AC004528.4	0.25726	0	0.514521	Inf	Inf	0.987417	1	0.248826	0	0.497651	Inf	Inf	1	1	0	0	1.03	0	0	0	1	0
ENSG00000236414.1	AC004535.2	0	0	0	NA	NA	NA	NA	0	0	0	NA	NA	NA	NA	0	0	0	0	0	0	0	0
ENSG00000230333.2	AC004538.3	0.265438	0	0.530877	Inf	Inf	0.986319	1	0.476931	0.953863	0	0	#NAME?	0.645587	1	0	0	0	1.06	0	1.91	0	0
ENSG00000225792.1	AC004540.4	2.59022	5.18045	0	0	#NAME?	0.0719744	0.952561	2.95598	5.4587	0.453258	0.083034	-3.59015	0.141421	1	2.8	7.56	0	0	9.01	1.91	0	0.91
ENSG00000214870.4	AC004540.5	3.82158	6.5814	1.06175	0.161326	-2.63195	0.187684	1	17.0541	31.2554	2.85273	0.0912715	-3.45369	0.0345577	0.460765	5.6	7.56	0	2.12	31.03	31.48	2.99	2.72
ENSG00000221576.2	AC004543.1	0	0	0	NA	NA	NA	NA	0	0	0	NA	NA	NA	NA	0	0	0	0	0	0	0	0
ENSG00000237921.2	AC004543.2	0.233492	0.466984	0	0	#NAME?	1	1	0	0	0	NA	NA	NA	NA	0.93	0	0	0	0	0	0	0
ENSG00000229893.1	AC004549.6	1.3043	1.54684	1.06175	0.686402	-0.542875	1	1	1.42932	1.90773	0.950909	0.498452	-1.00447	0.796664	1	0.93	2.16	0	2.12	0	3.82	1	0.91
ENSG00000264746.1	AC004552.1	0	0	0	NA	NA	NA	NA	0	0	0	NA	NA	NA	NA	0	0	0	0	0	0	0	0
ENSG00000237560.1	AC004562.1	0	0	0	NA	NA	NA	NA	0	0	0	NA	NA	NA	NA	0	0	0	0	0	0	0	0
ENSG00000235669.1	AC004593.3	11.543	23.086	0	0	#NAME?	0.00238623	0.0912714	11.2054	21.9576	0.453258	0.0206424	-5.59825	0.00696948	0.151188	22.42	23.76	0	0	21.02	22.89	0	0.91
ENSG00000266862.1	AC004595.1	0	0	0	NA	NA	NA	NA	0	0	0	NA	NA	NA	NA	0	0	0	0	0	0	0	0
ENSG00000225877.1	AC004603.4	18.8652	3.7795	33.9509	8.98291	3.16718	0.0409284	0.667939	11.8864	0	23.7727	Inf	Inf	0.00181954	0.0537858	0	7.56	34.99	32.91	0	0	24.88	22.66
ENSG00000267392.3	AC004609.1	0	0	0	NA	NA	NA	NA	0	0	0	NA	NA	NA	NA	0	0	0	0	0	0	0	0
ENSG00000267755.1	AC004623.2	0	0	0	NA	NA	NA	NA	0	0	0	NA	NA	NA	NA	0	0	0	0	0	0	0	0
ENSG00000267304.1	AC004637.1	2.83391	3.56066	2.10715	0.591786	-0.756853	0.789782	1	1.64555	1.93133	1.35977	0.70406	-0.50623	0.981849	1	2.8	4.32	1.03	3.19	1	2.86	0	2.72
ENSG00000264224.1	AC004655.1	0	0	0	NA	NA	NA	NA	0	0	0	NA	NA	NA	NA	0	0	0	0	0	0	0	0
ENSG00000265506.1	AC004656.1	0	0	0	NA	NA	NA	NA	0	0	0	NA	NA	NA	NA	0	0	0	0	0	0	0	0
ENSG00000221786.1	AC004673.1	0	0	0	NA	NA	NA	NA	0	0	0	NA	NA	NA	NA	0	0	0	0	0	0	0	0
ENSG00000229263.1	AC004691.5	0.800841	0.539928	1.06175	1.96647	0.97561	0.980905	1	0.73756	0.977469	0.497651	0.509122	-0.973916	0.986479	1	0	1.08	0	2.12	1	0.95	1	0
ENSG00000228680.1	AC004692.4	0	0	0	NA	NA	NA	NA	0.71392	0.476931	0.950909	1.99381	0.995526	1	1	0	0	0	0	0	0.95	1	0.91
ENSG00000213717.3	AC004692.5	0	0	0	NA	NA	NA	NA	3.131	2.95601	3.30598	1.11839	0.161428	1	1	0	0	0	0	4	1.91	2.99	3.63
ENSG00000223201.1	AC004699.1	0	0	0	NA	NA	NA	NA	0	0	0	NA	NA	NA	NA	0	0	0	0	0	0	0	0
ENSG00000263494.1	AC004702.2	0	0	0	NA	NA	NA	NA	0	0	0	NA	NA	NA	NA	0	0	0	0	0	0	0	0
ENSG00000256806.1	AC004706.1	0	0	0	NA	NA	NA	NA	0	0	0	NA	NA	NA	NA	0	0	0	0	0	0	0	0
ENSG00000226522.1	AC004744.3	0.25726	0	0.514521	Inf	Inf	0.986239	1	0.465094	0.476931	0.453258	0.950363	-0.0734499	1	1	0	0	1.03	0	0	0.95	0	0.91
ENSG00000221192.1	AC004745.1	0	0	0	NA	NA	NA	NA	0	0	0	NA	NA	NA	NA	0	0	0	0	0	0	0	0
ENSG00000263954.1	AC004769.1	0	0	0	NA	NA	NA	NA	0	0	0	NA	NA	NA	NA	0	0	0	0	0	0	0	0
ENSG00000203562.2	AC004771.1	0	0	0	NA	NA	NA	NA	0.465094	0.476931	0.453258	0.950363	-0.0734499	1	1	0	0	0	0	0	0.95	0	0.91
ENSG00000272203.1	AC004775.5	0.25726	0	0.514521	Inf	Inf	0.9841	1	1.72683	2.95601	0.497651	0.168352	-2.57045	0.382093	1	0	0	1.03	0	4	1.91	1	0
ENSG00000267453.2	AC004791.2	0.771781	0	1.54356	Inf	Inf	0.39026	1	2.15064	0	4.30129	Inf	Inf	0.0983355	0.898685	0	0	3.09	0	0	0	4.98	3.63
ENSG00000229944.2	AC004797.1	2.28945	1.94088	2.63803	1.35919	0.442749	0.972828	1	2.9044	3.40934	2.39947	0.703793	-0.506776	0.869138	1	2.8	1.08	1.03	4.25	3	3.82	2.99	1.81
ENSG00000263913.1	AC004812.1	0.466984	0.933968	0	0	#NAME?	0.635006	1	1.15682	0.953863	1.35977	1.42554	0.511513	1	1	1.87	0	0	0	0	1.91	0	2.72
ENSG00000267901.1	AC004817.1	0	0	0	NA	NA	NA	NA	0	0	0	NA	NA	NA	NA	0	0	0	0	0	0	0	0
ENSG00000266727.1	AC004824.1	0	0	0	NA	NA	NA	NA	0	0	0	NA	NA	NA	NA	0	0	0	0	0	0	0	0
ENSG00000269468.1	AC004824.2	0.233492	0.466984	0	0	#NAME?	1	1	0.238466	0.476931	0	0	#NAME?	0.991151	1	0.93	0	0	0	0	0.95	0	0
ENSG00000203606.3	AC004832.1	0	0	0	NA	NA	NA	NA	0	0	0	NA	NA	NA	NA	0	0	0	0	0	0	0	0
ENSG00000106540.4	AC004837.3	0	0	0	NA	NA	NA	NA	0	0	0	NA	NA	NA	NA	0	0	0	0	0	0	0	0
ENSG00000231951.1	AC004837.4	0	0	0	NA	NA	NA	NA	0	0	0	NA	NA	NA	NA	0	0	0	0	0	0	0	0
ENSG00000228554.1	AC004837.5	6.69522	5.57449	7.81595	1.40209	0.487581	0.793429	1	7.87961	6.29453	9.46469	1.50364	0.588457	0.741659	1	4.67	6.48	9.26	6.37	4	8.58	8.96	9.97
ENSG00000230914.2	AC004840.8	1.02163	0.466984	1.57627	3.37543	1.75507	0.742576	1	0.500537	1.00107	0	0	#NAME?	0.610187	1	0.93	0	1.03	2.12	2	0	0	0
ENSG00000175873.3	AC004840.9	48.4484	55.0154	41.8813	0.761265	-0.39353	0.777172	1	98.1807	87.0419	109.319	1.25594	0.328768	0.807695	1	56.04	53.99	37.05	46.72	91.1	82.99	103.51	115.13
ENSG00000252378.1	AC004851.1	0	0	0	NA	NA	NA	NA	0	0	0	NA	NA	NA	NA	0	0	0	0	0	0	0	0
ENSG00000234183.1	AC004854.4	2.95433	4.34874	1.55992	0.358705	-1.47913	0.494962	1	1.44256	2.43187	0.453258	0.186382	-2.42366	0.43131	1	6.54	2.16	2.06	1.06	2	2.86	0	0.91
ENSG00000230160.1	AC004854.5	0.965914	1.40095	0.530877	0.37894	-1.39996	0.797871	1	0	0	0	NA	NA	NA	NA	2.8	0	0	1.06	0	0	0	0
ENSG00000232667.5	AC004862.6	0.25726	0	0.514521	Inf	Inf	0.990278	1	0	0	0	NA	NA	NA	NA	0	0	1.03	0	0	0	0	0
ENSG00000223514.1	AC004866.1	0	0	0	NA	NA	NA	NA	0	0	0	NA	NA	NA	NA	0	0	0	0	0	0	0	0
ENSG00000224134.1	AC004866.3	0	0	0	NA	NA	NA	NA	0	0	0	NA	NA	NA	NA	0	0	0	0	0	0	0	0
ENSG00000230680.2	AC004869.2	0	0	0	NA	NA	NA	NA	0	0	0	NA	NA	NA	NA	0	0	0	0	0	0	0	0
ENSG00000240355.1	AC004869.3	0	0	0	NA	NA	NA	NA	0	0	0	NA	NA	NA	NA	0	0	0	0	0	0	0	0
ENSG00000229192.2	AC004870.3	0	0	0	NA	NA	NA	NA	0	0	0	NA	NA	NA	NA	0	0	0	0	0	0	0	0
ENSG00000223829.1	AC004870.4	0.269964	0.539928	0	0	#NAME?	1	1	0	0	0	NA	NA	NA	NA	0	1.08	0	0	0	0	0	0
ENSG00000214754.3	AC004870.5	0	0	0	NA	NA	NA	NA	0	0	0	NA	NA	NA	NA	0	0	0	0	0	0	0	0
ENSG00000221690.1	AC004875.1	0	0	0	NA	NA	NA	NA	0	0	0	NA	NA	NA	NA	0	0	0	0	0	0	0	0
ENSG00000224804.4	AC004878.2	0	0	0	NA	NA	NA	NA	0.250269	0.500537	0	0	#NAME?	0.9931	1	0	0	0	0	1	0	0	0
ENSG00000198632.7	AC004878.3	0	0	0	NA	NA	NA	NA	0	0	0	NA	NA	NA	NA	0	0	0	0	0	0	0	0
ENSG00000205508.3	AC004878.5	0.233492	0.466984	0	0	#NAME?	1	1	0.250269	0.500537	0	0	#NAME?	0.991265	1	0.93	0	0	0	1	0	0	0
ENSG00000205506.5	AC004878.6	0	0	0	NA	NA	NA	NA	0.749363	1.00107	0.497651	0.497117	-1.00834	0.988343	1	0	0	0	0	2	0	1	0
ENSG00000249595.1	AC004878.7	0	0	0	NA	NA	NA	NA	0	0	0	NA	NA	NA	NA	0	0	0	0	0	0	0	0
ENSG00000254977.1	AC004878.8	0	0	0	NA	NA	NA	NA	0.238466	0.476931	0	0	#NAME?	0.993063	1	0	0	0	0	0	0.95	0	0
ENSG00000256178.1	AC004889.1	0	0	0	NA	NA	NA	NA	0	0	0	NA	NA	NA	NA	0	0	0	0	0	0	0	0
ENSG00000238109.1	AC004893.10	7.38185	9.60214	5.16156	0.537543	-0.895548	0.613129	1	9.85816	10.2516	9.46469	0.923239	-0.115224	0.977023	1	8.41	10.8	9.26	1.06	10.01	10.49	8.96	9.97
ENSG00000242687.2	AC004893.11	117.887	128.228	107.545	0.8387	-0.253773	0.853941	1	207.26	198.379	216.141	1.08954	0.123716	0.926943	1	127.95	128.5	114.22	100.87	201.22	195.54	212	220.28
ENSG00000264605.1	AC004895.1	0	0	0	NA	NA	NA	NA	0	0	0	NA	NA	NA	NA	0	0	0	0	0	0	0	0
ENSG00000231704.1	AC004895.4	2.84497	2.55375	3.13619	1.22807	0.296395	0.971668	1	5.38201	7.41364	3.35038	0.451921	-1.14586	0.529894	1	1.87	3.24	3.09	3.19	11.01	3.82	3.98	2.72
ENSG00000267970.1	AC004899.1	0	0	0	NA	NA	NA	NA	0	0	0	NA	NA	NA	NA	0	0	0	0	0	0	0	0
ENSG00000225705.2	AC004899.3	0	0	0	NA	NA	NA	NA	0	0	0	NA	NA	NA	NA	0	0	0	0	0	0	0	0
ENSG00000232072.1	AC004901.1	0	0	0	NA	NA	NA	NA	0	0	0	NA	NA	NA	NA	0	0	0	0	0	0	0	0
ENSG00000237286.1	AC004906.3	0	0	0	NA	NA	NA	NA	0	0	0	NA	NA	NA	NA	0	0	0	0	0	0	0	0
ENSG00000226592.1	AC004911.2	0	0	0	NA	NA	NA	NA	0	0	0	NA	NA	NA	NA	0	0	0	0	0	0	0	0
ENSG00000177820.5	AC004917.1	0	0	0	NA	NA	NA	NA	0	0	0	NA	NA	NA	NA	0	0	0	0	0	0	0	0
ENSG00000228085.1	AC004920.2	0	0	0	NA	NA	NA	NA	0	0	0	NA	NA	NA	NA	0	0	0	0	0	0	0	0
ENSG00000236046.1	AC004920.3	0	0	0	NA	NA	NA	NA	0	0	0	NA	NA	NA	NA	0	0	0	0	0	0	0	0
ENSG00000221553.1	AC004924.1	0	0	0	NA	NA	NA	NA	0	0	0	NA	NA	NA	NA	0	0	0	0	0	0	0	0
ENSG00000225443.1	AC004938.5	0	0	0	NA	NA	NA	NA	0	0	0	NA	NA	NA	NA	0	0	0	0	0	0	0	0
ENSG00000228151.1	AC004941.3	0	0	0	NA	NA	NA	NA	0	0	0	NA	NA	NA	NA	0	0	0	0	0	0	0	0
ENSG00000231397.1	AC004941.5	0	0	0	NA	NA	NA	NA	0.226629	0	0.453258	Inf	Inf	1	1	0	0	0	0	0	0	0	0.91
ENSG00000265573.1	AC004943.1	0	0	0	NA	NA	NA	NA	0	0	0	NA	NA	NA	NA	0	0	0	0	0	0	0	0
ENSG00000222024.2	AC004945.1	2.95798	3.80882	2.10715	0.55323	-0.854049	0.700129	1	1.46617	2.47908	0.453258	0.182833	-2.4514	0.431258	1	6.54	1.08	1.03	3.19	4	0.95	0	0.91
ENSG00000233760.1	AC004947.2	0	0	0	NA	NA	NA	NA	1.47801	2.95601	0	0	#NAME?	0.198261	1	0	0	0	0	4	1.91	0	0
ENSG00000239556.2	AC004951.5	11.1034	11.2219	10.9848	0.978874	-0.0308044	1	1	7.84991	7.31921	8.38061	1.14501	0.195366	0.927804	1	8.41	14.04	10.29	11.68	7.01	7.63	4.98	11.78
ENSG00000228434.1	AC004951.6	9.17351	7.90941	10.4376	1.31965	0.400151	0.835867	1	12.6518	8.77361	16.5299	1.88405	0.913837	0.550992	1	9.34	6.48	11.32	9.56	8.01	9.54	14.93	18.13
ENSG00000243554.1	AC004967.7	167.632	178.341	156.924	0.879912	-0.184569	0.887043	1	173.375	139.967	206.784	1.47738	0.56304	0.671161	1	191.46	165.22	147.15	166.7	151.16	128.77	185.13	228.44
ENSG00000223029.1	AC004969.1	0	0	0	NA	NA	NA	NA	0	0	0	NA	NA	NA	NA	0	0	0	0	0	0	0	0
ENSG00000221249.1	AC004980.1	0	0	0	NA	NA	NA	NA	0	0	0	NA	NA	NA	NA	0	0	0	0	0	0	0	0
ENSG00000214243.3	AC004980.10	0.233492	0.466984	0	0	#NAME?	1	1	1.24557	0.500537	1.9906	3.97694	1.99166	0.617294	1	0.93	0	0	0	1	0	3.98	0
ENSG00000185040.11	AC004980.11	0.25726	0	0.514521	Inf	Inf	0.985436	1	0.715363	0.977469	0.453258	0.463706	-1.10872	0.987283	1	0	0	1.03	0	1	0.95	0	0.91
ENSG00000205485.9	AC004980.7	25.2611	29.5652	20.957	0.708841	-0.496465	0.745279	1	121.618	186.172	57.0639	0.306511	-1.70599	0.219974	1	22.42	36.72	17.49	24.42	189.2	183.14	49.77	64.36
ENSG00000250778.1	AC004980.8	0	0	0	NA	NA	NA	NA	0.248826	0	0.497651	Inf	Inf	1	1	0	0	0	0	0	0	1	0
ENSG00000230305.2	AC004980.9	0	0	0	NA	NA	NA	NA	3.61691	3.83906	3.39477	0.884272	-0.177437	0.980598	1	0	0	0	0	1	6.68	4.98	1.81
ENSG00000241057.1	AC004985.12	0.527224	0.539928	0.514521	0.952943	-0.0695381	1	1	0	0	0	NA	NA	NA	NA	0	1.08	1.03	0	0	0	0	0
ENSG00000231198.1	AC004987.10	0	0	0	NA	NA	NA	NA	0	0	0	NA	NA	NA	NA	0	0	0	0	0	0	0	0
ENSG00000233225.2	AC004987.9	0.522699	0	1.0454	Inf	Inf	0.623949	1	0.488734	0.977469	0	0	#NAME?	0.628058	1	0	0	1.03	1.06	1	0.95	0	0
ENSG00000203446.2	AC004988.1	797.726	1577.13	18.319	0.0116154	-6.42782	0.000126417	0.0108931	18.7602	35.6186	1.90182	0.053394	-4.22718	0.0115693	0.215505	1583.08	1571.19	16.46	20.17	34.04	37.2	1.99	1.81
ENSG00000255927.1	AC005000.1	0	0	0	NA	NA	NA	NA	0	0	0	NA	NA	NA	NA	0	0	0	0	0	0	0	0
ENSG00000264759.1	AC005000.2	0	0	0	NA	NA	NA	NA	0	0	0	NA	NA	NA	NA	0	0	0	0	0	0	0	0
ENSG00000213888.2	AC005003.1	71.5378	117.97	25.1059	0.212817	-2.23232	0.1143	1	84.0751	130.291	37.8588	0.29057	-1.78304	0.201059	1	127.95	107.99	23.67	26.54	125.13	135.45	35.83	39.89
ENSG00000230370.1	AC005007.3	0	0	0	NA	NA	NA	NA	0.976025	1.4544	0.497651	0.342169	-1.54722	0.765999	1	0	0	0	0	1	1.91	1	0
ENSG00000237896.2	AC005008.2	0	0	0	NA	NA	NA	NA	0	0	0	NA	NA	NA	NA	0	0	0	0	0	0	0	0
ENSG00000226671.1	AC005008.3	0	0	0	NA	NA	NA	NA	0	0	0	NA	NA	NA	NA	0	0	0	0	0	0	0	0
ENSG00000231255.1	AC005009.1	0.233492	0.466984	0	0	#NAME?	1	1	0.465094	0.476931	0.453258	0.950363	-0.0734499	1	1	0.93	0	0	0	0	0.95	0	0.91
ENSG00000233073.1	AC005009.2	0	0	0	NA	NA	NA	NA	0.226629	0	0.453258	Inf	Inf	1	1	0	0	0	0	0	0	0	0.91
ENSG00000255690.1	AC005013.1	0	0	0	NA	NA	NA	NA	1.19229	1.93133	0.453258	0.234687	-2.09119	0.605091	1	0	0	0	0	1	2.86	0	0.91
ENSG00000228421.2	AC005013.5	0	0	0	NA	NA	NA	NA	0.238466	0.476931	0	0	#NAME?	0.993063	1	0	0	0	0	0	0.95	0	0
ENSG00000224280.1	AC005014.5	0.514521	0	1.02904	Inf	Inf	0.606056	1	0.987828	1.47801	0.497651	0.336704	-1.57045	0.748992	1	0	0	2.06	0	2	0.95	1	0
ENSG00000174495.11	AC005017.2	0	0	0	NA	NA	NA	NA	0	0	0	NA	NA	NA	NA	0	0	0	0	0	0	0	0
ENSG00000213875.3	AC005019.2	0	0	0	NA	NA	NA	NA	0.226629	0	0.453258	Inf	Inf	1	1	0	0	0	0	0	0	0	0.91
ENSG00000224330.1	AC005019.3	1.04338	2.08677	0	0	#NAME?	0.316973	1	0.989272	1.97854	0	0	#NAME?	0.297225	1	0.93	3.24	0	0	3	0.95	0	0
ENSG00000265324.1	AC005020.1	0.265438	0	0.530877	Inf	Inf	0.990317	1	0	0	0	NA	NA	NA	NA	0	0	0	1.06	0	0	0	0
ENSG00000224017.1	AC005022.1	1.01345	0.466984	1.55992	3.34041	1.74003	0.717244	1	3.3311	1.4544	5.2078	3.58072	1.84025	0.383924	1	0.93	0	2.06	1.06	1	1.91	4.98	5.44
ENSG00000236310.1	AC005027.3	0	0	0	NA	NA	NA	NA	1.73142	0.476931	2.98591	6.26066	2.64632	0.411828	1	0	0	0	0	0	0.95	5.97	0
ENSG00000232458.1	AC005029.1	0.233492	0.466984	0	0	#NAME?	1	1	1.66631	1.43079	1.90182	1.3292	0.410563	1	1	0.93	0	0	0	0	2.86	1.99	1.81
ENSG00000233872.1	AC005033.6	0	0	0	NA	NA	NA	NA	0	0	0	NA	NA	NA	NA	0	0	0	0	0	0	0	0
ENSG00000230477.1	AC005034.2	0	0	0	NA	NA	NA	NA	0	0	0	NA	NA	NA	NA	0	0	0	0	0	0	0	0
ENSG00000226247.1	AC005034.3	0.756191	0.466984	1.0454	2.23861	1.16261	0.979605	1	1.22629	1.95494	0.497651	0.254561	-1.97392	0.577448	1	0.93	0	1.03	1.06	2	1.91	1	0
ENSG00000224346.1	AC005037.1	0.522699	0	1.0454	Inf	Inf	0.624564	1	0.476897	0.500537	0.453258	0.905542	-0.143146	1	1	0	0	1.03	1.06	1	0	0	0.91
ENSG00000221530.1	AC005037.2	0	0	0	NA	NA	NA	NA	0	0	0	NA	NA	NA	NA	0	0	0	0	0	0	0	0
ENSG00000183308.6	AC005037.3	0.265438	0	0.530877	Inf	Inf	0.990317	1	0	0	0	NA	NA	NA	NA	0	0	0	1.06	0	0	0	0
ENSG00000226658.1	AC005037.4	0.788137	0	1.57627	Inf	Inf	0.392817	1	1.92693	1.4544	2.39947	1.6498	0.722291	0.868655	1	0	0	1.03	2.12	1	1.91	2.99	1.81
ENSG00000235318.3	AC005037.6	0	0	0	NA	NA	NA	NA	0	0	0	NA	NA	NA	NA	0	0	0	0	0	0	0	0
ENSG00000226905.1	AC005040.3	0	0	0	NA	NA	NA	NA	0	0	0	NA	NA	NA	NA	0	0	0	0	0	0	0	0
ENSG00000234521.1	AC005041.11	0.25726	0	0.514521	Inf	Inf	0.990278	1	0	0	0	NA	NA	NA	NA	0	0	1.03	0	0	0	0	0
ENSG00000258821.1	AC005041.17	10.0448	8.15756	11.9321	1.46271	0.54864	0.767713	1	26.2483	40.3123	12.1842	0.302246	-1.7262	0.241659	1	13.08	3.24	17.49	6.37	51.05	29.57	8.96	15.41
ENSG00000227331.1	AC005042.2	3.76335	4.88867	2.63803	0.53962	-0.889983	0.651956	1	9.09112	5.86481	12.3174	2.10022	1.07054	0.507595	1	6.54	3.24	1.03	4.25	6.01	5.72	11.94	12.69
ENSG00000231675.1	AC005042.3	0	0	0	NA	NA	NA	NA	0	0	0	NA	NA	NA	NA	0	0	0	0	0	0	0	0
ENSG00000204380.2	AC005042.4	22.7774	17.8763	27.6785	1.54834	0.63072	0.652914	1	29.5839	22.9351	36.2326	1.57979	0.659733	0.639034	1	13.08	22.68	28.81	26.54	22.02	23.85	29.86	42.61
ENSG00000228586.1	AC005042.5	0	0	0	NA	NA	NA	NA	0	0	0	NA	NA	NA	NA	0	0	0	0	0	0	0	0
ENSG00000216085.1	AC005048.1	0	0	0	NA	NA	NA	NA	0	0	0	NA	NA	NA	NA	0	0	0	0	0	0	0	0
ENSG00000243004.1	AC005062.2	15.73	0	31.4601	Inf	Inf	0.00115787	0.0532968	0.973106	0	1.94621	Inf	Inf	0.268521	1	0	0	24.7	38.22	0	0	2.99	0.91
ENSG00000222482.1	AC005071.1	0.503456	1.00691	0	0	#NAME?	0.670576	1	0.226629	0	0.453258	Inf	Inf	1	1	0.93	1.08	0	0	0	0	0	0.91
ENSG00000224046.1	AC005076.5	36.1842	52.024	20.3444	0.391057	-1.35455	0.334836	1	18.8126	27.2983	10.3268	0.378295	-1.40242	0.341321	1	59.77	44.27	22.64	18.05	25.03	29.57	7.96	12.69
ENSG00000227038.2	AC005077.12	1.03886	1.54684	0.530877	0.343201	-1.54288	0.773929	1	0.987828	1.47801	0.497651	0.336704	-1.57045	0.739742	1	0.93	2.16	0	1.06	2	0.95	1	0
ENSG00000230882.1	AC005077.14	0	0	0	NA	NA	NA	NA	0	0	0	NA	NA	NA	NA	0	0	0	0	0	0	0	0
ENSG00000228829.1	AC005077.5	0	0	0	NA	NA	NA	NA	0	0	0	NA	NA	NA	NA	0	0	0	0	0	0	0	0
ENSG00000224273.1	AC005077.7	0	0	0	NA	NA	NA	NA	0	0	0	NA	NA	NA	NA	0	0	0	0	0	0	0	0
ENSG00000213549.3	AC005077.8	0	0	0	NA	NA	NA	NA	0	0	0	NA	NA	NA	NA	0	0	0	0	0	0	0	0
ENSG00000241778.1	AC005077.9	0	0	0	NA	NA	NA	NA	0	0	0	NA	NA	NA	NA	0	0	0	0	0	0	0	0
ENSG00000214871.3	AC005082.1	1.22317	1.40095	1.0454	0.746205	-0.422356	1	1	0	0	0	NA	NA	NA	NA	2.8	0	1.03	1.06	0	0	0	0
ENSG00000226816.2	AC005082.12	0.724244	0.933968	0.514521	0.550897	-0.860144	1	1	0.226629	0	0.453258	Inf	Inf	1	1	1.87	0	1.03	0	0	0	0	0.91
ENSG00000233834.2	AC005083.1	6.78767	0.466984	13.1084	28.0702	4.81097	0.030253	0.542489	0.453258	0	0.906515	Inf	Inf	0.601986	1	0.93	0	10.29	15.93	0	0	0	1.81
ENSG00000230110.3	AC005086.1	0	0	0	NA	NA	NA	NA	0	0	0	NA	NA	NA	NA	0	0	0	0	0	0	0	0
ENSG00000256295.2	AC005086.2	0	0	0	NA	NA	NA	NA	0	0	0	NA	NA	NA	NA	0	0	0	0	0	0	0	0
ENSG00000258040.1	AC005086.3	0	0	0	NA	NA	NA	NA	0	0	0	NA	NA	NA	NA	0	0	0	0	0	0	0	0
ENSG00000258093.1	AC005086.4	0	0	0	NA	NA	NA	NA	0	0	0	NA	NA	NA	NA	0	0	0	0	0	0	0	0
ENSG00000264642.1	AC005088.1	0	0	0	NA	NA	NA	NA	0	0	0	NA	NA	NA	NA	0	0	0	0	0	0	0	0
ENSG00000229949.1	AC005094.2	0	0	0	NA	NA	NA	NA	0	0	0	NA	NA	NA	NA	0	0	0	0	0	0	0	0
ENSG00000219039.2	AC005102.1	0	0	0	NA	NA	NA	NA	0	0	0	NA	NA	NA	NA	0	0	0	0	0	0	0	0
ENSG00000223374.1	AC005104.3	14.2437	16.9716	11.5157	0.678529	-0.559519	0.717779	1	12.2737	10.8702	13.6772	1.25823	0.331396	0.833396	1	17.75	16.2	10.29	12.74	16.02	5.72	11.94	15.41
ENSG00000225286.1	AC005105.2	1.8041	3.09368	0.514521	0.166313	-2.58802	0.378568	1	1.94021	2.43187	1.44856	0.595657	-0.747446	0.829546	1	1.87	4.32	1.03	0	2	2.86	1.99	0.91
ENSG00000248431.1	AC005150.1	0	0	0	NA	NA	NA	NA	1.42636	0	2.85273	Inf	Inf	0.212452	1	0	0	0	0	0	0	2.99	2.72
ENSG00000234899.5	AC005152.2	3.60934	3.02074	4.19795	1.38971	0.474783	0.866221	1	26.9009	50.5403	3.26159	0.0645345	-3.95379	0.0154683	0.262892	2.8	3.24	3.09	5.31	60.06	41.02	1.99	4.53
ENSG00000228639.2	AC005152.3	0	0	0	NA	NA	NA	NA	0.475454	0	0.950909	Inf	Inf	0.695622	1	0	0	0	0	0	0	1	0.91
ENSG00000196295.7	AC005154.6	749.057	813.322	684.792	0.841968	-0.248162	0.856206	1	1366.56	1847.59	885.53	0.479289	-1.06103	0.430821	1	764.92	861.73	703.86	665.72	1859	1836.19	870.89	900.17
ENSG00000244480.1	AC005154.7	32.0538	37.4746	26.6331	0.710698	-0.492692	0.740244	1	77.4212	109.288	45.5548	0.416834	-1.26245	0.359165	1	31.75	43.19	27.78	25.48	104.11	114.46	45.78	45.33
ENSG00000226874.1	AC005154.8	9.33369	11.8641	6.80326	0.573432	-0.802306	0.612327	1	16.8633	24.0306	9.69598	0.403485	-1.30941	0.394409	1	14.01	9.72	6.17	7.43	28.03	20.03	3.98	15.41
ENSG00000221262.1	AC005159.1	0	0	0	NA	NA	NA	NA	0	0	0	NA	NA	NA	NA	0	0	0	0	0	0	0	0
ENSG00000227658.1	AC005160.3	0	0	0	NA	NA	NA	NA	0.702083	0	1.40417	Inf	Inf	0.497186	1	0	0	0	0	0	0	1	1.81
ENSG00000221279.1	AC005161.1	0	0	0	NA	NA	NA	NA	0	0	0	NA	NA	NA	NA	0	0	0	0	0	0	0	0
ENSG00000229452.1	AC005162.4	0	0	0	NA	NA	NA	NA	0.250269	0.500537	0	0	#NAME?	0.9931	1	0	0	0	0	1	0	0	0
ENSG00000233517.1	AC005162.5	0	0	0	NA	NA	NA	NA	0	0	0	NA	NA	NA	NA	0	0	0	0	0	0	0	0
ENSG00000269519.1	AC005176.1	0	0	0	NA	NA	NA	NA	0	0	0	NA	NA	NA	NA	0	0	0	0	0	0	0	0
ENSG00000268153.1	AC005176.2	0	0	0	NA	NA	NA	NA	0	0	0	NA	NA	NA	NA	0	0	0	0	0	0	0	0
ENSG00000268243.1	AC005176.3	0	0	0	NA	NA	NA	NA	0	0	0	NA	NA	NA	NA	0	0	0	0	0	0	0	0
ENSG00000251243.1	AC005178.1	0	0	0	NA	NA	NA	NA	0	0	0	NA	NA	NA	NA	0	0	0	0	0	0	0	0
ENSG00000229497.1	AC005189.6	1.00239	1.4739	0.530877	0.360186	-1.47319	0.774795	1	0.989272	1.97854	0	0	#NAME?	0.298221	1	1.87	1.08	0	1.06	3	0.95	0	0
ENSG00000263545.1	AC005195.1	0	0	0	NA	NA	NA	NA	0	0	0	NA	NA	NA	NA	0	0	0	0	0	0	0	0
ENSG00000269694.1	AC005197.2	3.33371	5.1075	1.55992	0.305417	-1.71115	0.414572	1	7.79322	14.1379	1.44856	0.102459	-3.28687	0.0664889	0.709976	3.74	6.48	2.06	1.06	13.01	15.26	1.99	0.91
ENSG00000252831.1	AC005215.1	0	0	0	NA	NA	NA	NA	0.238466	0.476931	0	0	#NAME?	0.993063	1	0	0	0	0	0	0.95	0	0
ENSG00000236352.1	AC005220.3	0	0	0	NA	NA	NA	NA	0	0	0	NA	NA	NA	NA	0	0	0	0	0	0	0	0
ENSG00000231595.1	AC005224.2	20.428	12.0829	28.773	2.38129	1.25174	0.391062	1	16.208	15.9748	16.4411	1.02919	0.0415126	0.999827	1	11.21	12.96	26.76	30.79	10.01	21.94	12.94	19.94
ENSG00000264918.1	AC005229.1	8.40059	11.076	5.72515	0.516895	-0.952056	0.57033	1	9.4669	12.7307	6.2031	0.487256	-1.03725	0.514051	1	10.27	11.88	7.2	4.25	14.02	11.45	6.97	5.44
ENSG00000213210.3	AC005229.5	0	0	0	NA	NA	NA	NA	0	0	0	NA	NA	NA	NA	0	0	0	0	0	0	0	0
ENSG00000213209.2	AC005229.7	0.265438	0	0.530877	Inf	Inf	0.985538	1	0.7272	1.4544	0	0	#NAME?	0.449812	1	0	0	0	1.06	1	1.91	0	0
ENSG00000236653.1	AC005235.1	0	0	0	NA	NA	NA	NA	0	0	0	NA	NA	NA	NA	0	0	0	0	0	0	0	0
ENSG00000235861.1	AC005237.2	0.809892	1.61978	0	0	#NAME?	0.487696	1	0	0	0	NA	NA	NA	NA	0	3.24	0	0	0	0	0	0
ENSG00000225521.1	AC005237.4	0.503456	1.00691	0	0	#NAME?	0.637337	1	0.989272	1.97854	0	0	#NAME?	0.314358	1	0.93	1.08	0	0	3	0.95	0	0
ENSG00000234839.1	AC005251.4	0	0	0	NA	NA	NA	NA	0	0	0	NA	NA	NA	NA	0	0	0	0	0	0	0	0
ENSG00000268030.1	AC005253.2	56.1946	48.04	64.3492	1.33949	0.421686	0.765318	1	48.0285	48.014	48.0431	1.00061	0.000874206	1	1	48.57	47.51	59.68	69.01	54.06	41.97	50.76	45.33
ENSG00000268983.1	AC005253.4	0	0	0	NA	NA	NA	NA	0	0	0	NA	NA	NA	NA	0	0	0	0	0	0	0	0
ENSG00000256210.2	AC005255.3	0.269964	0.539928	0	0	#NAME?	1	1	0	0	0	NA	NA	NA	NA	0	1.08	0	0	0	0	0	0
ENSG00000269552.1	AC005255.5	0	0	0	NA	NA	NA	NA	0	0	0	NA	NA	NA	NA	0	0	0	0	0	0	0	0
ENSG00000172148.2	AC005255.6	0	0	0	NA	NA	NA	NA	0	0	0	NA	NA	NA	NA	0	0	0	0	0	0	0	0
ENSG00000267073.1	AC005256.1	0.522699	0	1.0454	Inf	Inf	0.63945	1	0.248826	0	0.497651	Inf	Inf	1	1	0	0	1.03	1.06	0	0	1	0
ENSG00000267688.1	AC005262.2	0	0	0	NA	NA	NA	NA	0	0	0	NA	NA	NA	NA	0	0	0	0	0	0	0	0
ENSG00000267139.1	AC005262.3	0	0	0	NA	NA	NA	NA	0	0	0	NA	NA	NA	NA	0	0	0	0	0	0	0	0
ENSG00000266944.1	AC005262.4	0	0	0	NA	NA	NA	NA	0	0	0	NA	NA	NA	NA	0	0	0	0	0	0	0	0
ENSG00000267551.3	AC005264.2	0.796315	0	1.59263	Inf	Inf	0.419198	1	0.702083	0	1.40417	Inf	Inf	0.441752	1	0	0	0	3.19	0	0	1	1.81
ENSG00000197462.3	AC005276.1	0	0	0	NA	NA	NA	NA	1.69739	0	3.39477	Inf	Inf	0.16623	1	0	0	0	0	0	0	4.98	1.81
ENSG00000170468.5	AC005280.1	0	0	0	NA	NA	NA	NA	0.238466	0.476931	0	0	#NAME?	0.993063	1	0	0	0	0	0	0.95	0	0
ENSG00000226690.2	AC005281.1	27.5475	35.6653	19.4298	0.544782	-0.876249	0.532646	1	4.53231	2.40826	6.65636	2.76397	1.46674	0.422123	1	41.09	30.24	13.38	25.48	1	3.82	6.97	6.35
ENSG00000225606.1	AC005281.2	1.49603	0.933968	2.05808	2.20359	1.13986	0.804823	1	0	0	0	NA	NA	NA	NA	1.87	0	4.12	0	0	0	0	0
ENSG00000221701.1	AC005284.1	0	0	0	NA	NA	NA	NA	0	0	0	NA	NA	NA	NA	0	0	0	0	0	0	0	0
ENSG00000265904.1	AC005288.1	0.736948	1.4739	0	0	#NAME?	0.496761	1	0	0	0	NA	NA	NA	NA	1.87	1.08	0	0	0	0	0	0
ENSG00000236325.1	AC005300.5	0	0	0	NA	NA	NA	NA	0	0	0	NA	NA	NA	NA	0	0	0	0	0	0	0	0
ENSG00000235343.1	AC005301.8	0	0	0	NA	NA	NA	NA	0	0	0	NA	NA	NA	NA	0	0	0	0	0	0	0	0
ENSG00000233852.1	AC005304.1	0.771781	0	1.54356	Inf	Inf	0.467473	1	0	0	0	NA	NA	NA	NA	0	0	3.09	0	0	0	0	0
ENSG00000267283.1	AC005306.3	6.08764	5.35566	6.81962	1.27335	0.348627	0.904905	1	7.75328	9.8455	5.66106	0.574989	-0.798393	0.646807	1	7.47	3.24	5.15	8.49	13.01	6.68	4.98	6.35
ENSG00000260725.1	AC005307.1	2.05885	0.466984	3.65071	7.81764	2.96673	0.252955	1	19.7987	0.476931	39.1204	82.0253	6.358	0.001996	0.0577318	0.93	0	4.12	3.19	0	0.95	43.79	34.45
ENSG00000267243.1	AC005307.3	3.26529	5.50154	1.02904	0.187046	-2.41854	0.249252	1	10.1072	5.36427	14.8501	2.76833	1.46901	0.360953	1	5.6	5.4	2.06	0	5.01	5.72	17.92	11.78
ENSG00000233002.2	AC005324.6	0	0	0	NA	NA	NA	NA	0	0	0	NA	NA	NA	NA	0	0	0	0	0	0	0	0
ENSG00000233193.1	AC005324.7	0	0	0	NA	NA	NA	NA	0	0	0	NA	NA	NA	NA	0	0	0	0	0	0	0	0
ENSG00000231812.1	AC005326.2	0.792663	0.539928	1.0454	1.93618	0.953212	0.983186	1	0	0	0	NA	NA	NA	NA	0	1.08	1.03	1.06	0	0	0	0
ENSG00000248015.2	AC005329.7	6.46009	3.56066	9.35951	2.62858	1.39429	0.397579	1	26.7009	29.8954	23.5064	0.786287	-0.346873	0.826817	1	2.8	4.32	12.35	6.37	34.04	25.75	18.91	28.1
ENSG00000267372.1	AC005330.2	0	0	0	NA	NA	NA	NA	11.1177	0	22.2354	Inf	Inf	0.00262534	0.071616	0	0	0	0	0	0	20.9	23.57
ENSG00000267056.2	AC005336.4	0.265438	0	0.530877	Inf	Inf	0.987694	1	0.226629	0	0.453258	Inf	Inf	1	1	0	0	0	1.06	0	0	0	0.91
ENSG00000267218.2	AC005336.5	0	0	0	NA	NA	NA	NA	2.12845	0	4.25689	Inf	Inf	0.109456	0.950485	0	0	0	0	0	0	3.98	4.53
ENSG00000268565.1	AC005339.2	0	0	0	NA	NA	NA	NA	0	0	0	NA	NA	NA	NA	0	0	0	0	0	0	0	0
ENSG00000248493.1	AC005351.1	1.00527	0.466984	1.54356	3.30538	1.72482	0.759064	1	0	0	0	NA	NA	NA	NA	0.93	0	3.09	0	0	0	0	0
ENSG00000250994.1	AC005355.1	0	0	0	NA	NA	NA	NA	0	0	0	NA	NA	NA	NA	0	0	0	0	0	0	0	0
ENSG00000251169.2	AC005355.2	0	0	0	NA	NA	NA	NA	0	0	0	NA	NA	NA	NA	0	0	0	0	0	0	0	0
ENSG00000262686.1	AC005356.1	0.25726	0	0.514521	Inf	Inf	0.984141	1	1.66923	2.88519	0.453258	0.157098	-2.67026	0.383664	1	0	0	1.03	0	1	4.77	0	0.91
ENSG00000266906.1	AC005357.1	0.269964	0.539928	0	0	#NAME?	1	1	0	0	0	NA	NA	NA	NA	0	1.08	0	0	0	0	0	0
ENSG00000273452.1	AC005358.1	0	0	0	NA	NA	NA	NA	0	0	0	NA	NA	NA	NA	0	0	0	0	0	0	0	0
ENSG00000227274.1	AC005358.3	2.34805	0	4.69611	Inf	Inf	0.0967895	1	0	0	0	NA	NA	NA	NA	0	0	5.15	4.25	0	0	0	0
ENSG00000255513.1	AC005363.9	0	0	0	NA	NA	NA	NA	0	0	0	NA	NA	NA	NA	0	0	0	0	0	0	0	0
ENSG00000252968.1	AC005370.1	0	0	0	NA	NA	NA	NA	0	0	0	NA	NA	NA	NA	0	0	0	0	0	0	0	0
ENSG00000266115.1	AC005375.1	0	0	0	NA	NA	NA	NA	0	0	0	NA	NA	NA	NA	0	0	0	0	0	0	0	0
ENSG00000269191.1	AC005387.2	3.32302	2.48081	4.16523	1.67898	0.747587	0.761966	1	3.3473	3.88627	2.80833	0.72263	-0.468671	0.880631	1	2.8	2.16	5.15	3.19	3	4.77	1.99	3.63
ENSG00000268938.2	AC005387.3	3.85842	3.02074	4.69611	1.55462	0.636566	0.784183	1	3.8478	4.43402	3.26159	0.735584	-0.443039	0.890511	1	2.8	3.24	5.15	4.25	6.01	2.86	1.99	4.53
ENSG00000267159.1	AC005391.2	0.466984	0.933968	0	0	#NAME?	0.657271	1	0.475454	0	0.950909	Inf	Inf	0.652174	1	1.87	0	0	0	0	0	1	0.91
ENSG00000227606.2	AC005392.13	36.5512	2.48081	70.6216	28.4672	4.83123	0.0043512	0.139346	2.82017	0.476931	5.16341	10.8263	3.43647	0.132667	1	2.8	2.16	65.86	75.38	0	0.95	3.98	6.35
ENSG00000267537.1	AC005394.1	0.768894	1.00691	0.530877	0.527232	-0.923489	1	1	0.679887	0	1.35977	Inf	Inf	0.443768	1	0.93	1.08	0	1.06	0	0	0	2.72
ENSG00000269774.1	AC005399.1	0	0	0	NA	NA	NA	NA	0	0	0	NA	NA	NA	NA	0	0	0	0	0	0	0	0
ENSG00000257040.1	AC005477.1	0.269964	0.539928	0	0	#NAME?	1	1	0	0	0	NA	NA	NA	NA	0	1.08	0	0	0	0	0	0
ENSG00000222012.1	AC005481.5	0	0	0	NA	NA	NA	NA	2.15064	0	4.30129	Inf	Inf	0.109003	0.949997	0	0	0	0	0	0	4.98	3.63
ENSG00000259114.1	AC005484.5	0	0	0	NA	NA	NA	NA	0	0	0	NA	NA	NA	NA	0	0	0	0	0	0	0	0
ENSG00000225647.1	AC005487.2	3.52822	2.87485	4.18159	1.45454	0.540566	0.876164	1	0.487291	0.476931	0.497651	1.04344	0.0613534	1	1	4.67	1.08	4.12	4.25	0	0.95	1	0
ENSG00000267985.1	AC005488.1	0	0	0	NA	NA	NA	NA	0	0	0	NA	NA	NA	NA	0	0	0	0	0	0	0	0
ENSG00000205584.6	AC005488.11	0	0	0	NA	NA	NA	NA	0	0	0	NA	NA	NA	NA	0	0	0	0	0	0	0	0
ENSG00000214841.1	AC005493.1	0	0	0	NA	NA	NA	NA	0	0	0	NA	NA	NA	NA	0	0	0	0	0	0	0	0
ENSG00000267421.2	AC005498.3	0	0	0	NA	NA	NA	NA	2.59354	0.476931	4.71015	9.87595	3.30392	0.20544	1	0	0	0	0	0	0.95	3.98	5.44
ENSG00000267224.1	AC005498.4	0	0	0	NA	NA	NA	NA	0.226629	0	0.453258	Inf	Inf	1	1	0	0	0	0	0	0	0	0.91
ENSG00000252177.1	AC005513.1	0	0	0	NA	NA	NA	NA	0	0	0	NA	NA	NA	NA	0	0	0	0	0	0	0	0
ENSG00000223878.1	AC005517.3	21.4948	19.5254	23.4642	1.20173	0.265111	0.867246	1	16.7521	19.7382	13.766	0.697428	-0.519884	0.741054	1	19.61	19.44	26.76	20.17	28.03	11.45	13.93	13.6
ENSG00000230190.1	AC005518.2	0	0	0	NA	NA	NA	NA	0	0	0	NA	NA	NA	NA	0	0	0	0	0	0	0	0
ENSG00000258559.2	AC005519.4	30.6183	35.6653	25.5713	0.716981	-0.479992	0.732216	1	34.1016	41.1245	27.0787	0.658457	-0.602839	0.6719	1	41.09	30.24	27.78	23.36	45.05	37.2	27.87	26.29
ENSG00000213548.3	AC005522.6	0	0	0	NA	NA	NA	NA	0.226629	0	0.453258	Inf	Inf	1	1	0	0	0	0	0	0	0	0.91
ENSG00000225703.1	AC005522.7	0	0	0	NA	NA	NA	NA	0.487291	0.476931	0.497651	1.04344	0.0613534	1	1	0	0	0	0	0	0.95	1	0
ENSG00000269604.1	AC005523.2	0	0	0	NA	NA	NA	NA	0	0	0	NA	NA	NA	NA	0	0	0	0	0	0	0	0
ENSG00000268536.1	AC005523.3	0.233492	0.466984	0	0	#NAME?	1	1	0.248826	0	0.497651	Inf	Inf	1	1	0.93	0	0	0	0	0	1	0
ENSG00000230825.1	AC005532.5	1.52961	2.01382	1.0454	0.519111	-0.945886	0.824797	1	7.07851	0.977469	13.1795	13.4833	3.75311	0.051031	0.599494	1.87	2.16	1.03	1.06	1	0.95	10.95	15.41
ENSG00000234450.1	AC005534.6	5.63423	6.04147	5.22699	0.865184	-0.208921	0.963795	1	2.14468	2.88519	1.40417	0.48668	-1.03895	0.694731	1	5.6	6.48	5.15	5.31	1	4.77	1	1.81
ENSG00000224903.1	AC005534.8	4.67485	3.09368	6.25603	2.0222	1.01592	0.5852	1	2.64082	1.47801	3.80364	2.57349	1.36373	0.543276	1	1.87	4.32	7.2	5.31	2	0.95	3.98	3.63
ENSG00000232006.4	AC005537.2	0	0	0	NA	NA	NA	NA	7.38933	3.45655	11.3221	3.27556	1.71174	0.309499	1	0	0	0	0	5.01	1.91	9.95	12.69
ENSG00000237581.1	AC005538.5	0	0	0	NA	NA	NA	NA	0.488734	0.977469	0	0	#NAME?	0.675737	1	0	0	0	0	1	0.95	0	0
ENSG00000228937.1	AC005539.2	0	0	0	NA	NA	NA	NA	0	0	0	NA	NA	NA	NA	0	0	0	0	0	0	0	0
ENSG00000235852.1	AC005540.3	9.0822	9.85029	8.31411	0.844047	-0.244604	0.902155	1	8.18589	11.706	4.66576	0.398578	-1.32707	0.420145	1	12.14	7.56	11.32	5.31	11.01	12.4	2.99	6.35
ENSG00000214167.1	AC005544.1	0	0	0	NA	NA	NA	NA	0	0	0	NA	NA	NA	NA	0	0	0	0	0	0	0	0
ENSG00000266897.1	AC005546.2	4.93087	5.64743	4.2143	0.746233	-0.422302	0.875106	1	6.73899	7.77254	5.70545	0.734053	-0.446044	0.815293	1	3.74	7.56	2.06	6.37	6.01	9.54	5.97	5.44
ENSG00000263383.1	AC005549.1	0	0	0	NA	NA	NA	NA	0	0	0	NA	NA	NA	NA	0	0	0	0	0	0	0	0
ENSG00000265501.1	AC005549.2	0	0	0	NA	NA	NA	NA	0	0	0	NA	NA	NA	NA	0	0	0	0	0	0	0	0
ENSG00000268024.1	AC005549.3	0.265438	0	0.530877	Inf	Inf	0.990317	1	0	0	0	NA	NA	NA	NA	0	0	0	1.06	0	0	0	0
ENSG00000237070.1	AC005550.3	0	0	0	NA	NA	NA	NA	4.66068	9.32136	0	0	#NAME?	0.0212741	0.329314	0	0	0	0	11.01	7.63	0	0
ENSG00000229108.1	AC005550.4	0	0	0	NA	NA	NA	NA	4.38681	8.77361	0	0	#NAME?	0.0241187	0.358716	0	0	0	0	8.01	9.54	0	0
ENSG00000225974.1	AC005550.5	0	0	0	NA	NA	NA	NA	0.488734	0.977469	0	0	#NAME?	0.675737	1	0	0	0	0	1	0.95	0	0
ENSG00000266939.1	AC005559.2	0	0	0	NA	NA	NA	NA	0	0	0	NA	NA	NA	NA	0	0	0	0	0	0	0	0
ENSG00000267036.1	AC005559.3	0	0	0	NA	NA	NA	NA	0	0	0	NA	NA	NA	NA	0	0	0	0	0	0	0	0
ENSG00000214719.7	AC005562.1	27.6592	21.8167	33.5018	1.53561	0.618807	0.694868	1	17.0875	14.6148	19.5602	1.33838	0.420491	0.792218	1	31.75	11.88	29.84	37.16	13.01	16.22	21.9	17.22
ENSG00000226509.1	AC005588.2	0	0	0	NA	NA	NA	NA	0	0	0	NA	NA	NA	NA	0	0	0	0	0	0	0	0
ENSG00000236714.1	AC005592.1	4.36553	3.48772	5.24334	1.50337	0.588203	0.794506	1	36.7858	72.1674	1.40417	0.0194571	-5.68356	0.00151041	0.0466566	3.74	3.24	4.12	6.37	67.07	77.26	1	1.81
ENSG00000231185.2	AC005592.2	43.2814	49.5575	37.0053	0.746714	-0.421373	0.775324	1	108.179	205.533	10.8245	0.0526654	-4.247	0.00607585	0.136875	42.96	56.15	43.22	30.79	201.22	209.85	8.96	12.69
ENSG00000261757.1	AC005592.3	1.2277	1.94088	0.514521	0.265097	-1.91541	0.568588	1	14.6738	29.3477	0	0	#NAME?	0.00119263	0.038565	2.8	1.08	1.03	0	31.03	27.66	0	0
ENSG00000205790.1	AC005594.3	9.23664	6.50846	11.9648	1.83835	0.878412	0.583974	1	22.4339	25.9383	18.9294	0.729785	-0.454457	0.764749	1	6.54	6.48	15.44	8.49	28.03	23.85	17.92	19.94
ENSG00000267223.1	AC005597.1	0	0	0	NA	NA	NA	NA	0	0	0	NA	NA	NA	NA	0	0	0	0	0	0	0	0
ENSG00000269205.1	AC005606.1	0	0	0	NA	NA	NA	NA	0	0	0	NA	NA	NA	NA	0	0	0	0	0	0	0	0
ENSG00000261790.1	AC005606.14	0	0	0	NA	NA	NA	NA	0	0	0	NA	NA	NA	NA	0	0	0	0	0	0	0	0
ENSG00000260107.1	AC005606.15	0	0	0	NA	NA	NA	NA	0	0	0	NA	NA	NA	NA	0	0	0	0	0	0	0	0
ENSG00000249034.1	AC005609.1	0	0	0	NA	NA	NA	NA	0	0	0	NA	NA	NA	NA	0	0	0	0	0	0	0	0
ENSG00000248106.2	AC005609.2	0	0	0	NA	NA	NA	NA	0	0	0	NA	NA	NA	NA	0	0	0	0	0	0	0	0
ENSG00000269296.1	AC005614.3	0.25726	0	0.514521	Inf	Inf	0.986144	1	0.488734	0.977469	0	0	#NAME?	0.645401	1	0	0	1.03	0	1	0.95	0	0
ENSG00000269749.1	AC005614.5	0	0	0	NA	NA	NA	NA	0	0	0	NA	NA	NA	NA	0	0	0	0	0	0	0	0
ENSG00000266893.1	AC005616.1	0	0	0	NA	NA	NA	NA	0	0	0	NA	NA	NA	NA	0	0	0	0	0	0	0	0
ENSG00000267423.1	AC005616.2	0	0	0	NA	NA	NA	NA	0.226629	0	0.453258	Inf	Inf	1	1	0	0	0	0	0	0	0	0.91
ENSG00000255729.1	AC005618.1	0	0	0	NA	NA	NA	NA	0	0	0	NA	NA	NA	NA	0	0	0	0	0	0	0	0
ENSG00000272070.1	AC005618.6	2.84296	4.64052	1.0454	0.225276	-2.15024	0.330286	1	13.408	14.2323	12.5838	0.88417	-0.177604	0.918762	1	2.8	6.48	1.03	1.06	17.02	11.45	17.92	7.25
ENSG00000263780.1	AC005621.1	0	0	0	NA	NA	NA	NA	0	0	0	NA	NA	NA	NA	0	0	0	0	0	0	0	0
ENSG00000267201.1	AC005624.2	0	0	0	NA	NA	NA	NA	6.68879	5.31706	8.06053	1.51597	0.600245	0.757702	1	0	0	0	0	3	7.63	7.96	8.16
ENSG00000266963.1	AC005625.1	0	0	0	NA	NA	NA	NA	0	0	0	NA	NA	NA	NA	0	0	0	0	0	0	0	0
ENSG00000269354.1	AC005626.3	0	0	0	NA	NA	NA	NA	0	0	0	NA	NA	NA	NA	0	0	0	0	0	0	0	0
ENSG00000221454.1	AC005631.1	0	0	0	NA	NA	NA	NA	0	0	0	NA	NA	NA	NA	0	0	0	0	0	0	0	0
ENSG00000228649.4	AC005682.5	543.273	202.419	884.128	4.36782	2.12691	0.125146	1	8.21389	14.1615	2.26629	0.160032	-2.64357	0.115734	0.982831	194.27	210.57	888.06	880.19	14.02	14.31	0	4.53
ENSG00000226329.2	AC005682.6	63.5983	27.4348	99.7618	3.63633	1.86248	0.188632	1	3.42858	4.91095	1.94621	0.3963	-1.33533	0.484498	1	28.95	25.92	102.9	96.62	6.01	3.82	2.99	0.91
ENSG00000226279.2	AC005682.7	7.70779	4.96162	10.454	2.10697	1.07517	0.536608	1	0.238466	0.476931	0	0	#NAME?	0.988146	1	5.6	4.32	10.29	10.62	0	0.95	0	0
ENSG00000235664.1	AC005682.8	43.9452	24.881	63.0094	2.53243	1.34052	0.343409	1	7.03513	9.22694	4.84333	0.524912	-0.929852	0.559473	1	27.09	22.68	77.18	48.84	7.01	11.45	6.97	2.72
ENSG00000265985.1	AC005686.1	0	0	0	NA	NA	NA	NA	0	0	0	NA	NA	NA	NA	0	0	0	0	0	0	0	0
ENSG00000263623.1	AC005701.1	0	0	0	NA	NA	NA	NA	0.250269	0.500537	0	0	#NAME?	0.9931	1	0	0	0	0	1	0	0	0
ENSG00000263422.1	AC005702.1	1.54231	2.55375	0.530877	0.207881	-2.26617	0.458001	1	3.57101	2.43187	4.71015	1.93684	0.953708	0.657793	1	1.87	3.24	0	1.06	2	2.86	3.98	5.44
ENSG00000263820.1	AC005702.2	0	0	0	NA	NA	NA	NA	0	0	0	NA	NA	NA	NA	0	0	0	0	0	0	0	0
ENSG00000265638.1	AC005702.3	2.24933	2.40786	2.09079	0.868319	-0.203703	1	1	2.74322	0.953863	4.53258	4.75181	2.24848	0.3031	1	3.74	1.08	2.06	2.12	0	1.91	0	9.07
ENSG00000266701.1	AC005702.4	1.03068	1.54684	0.514521	0.332627	-1.58802	0.763875	1	2.39199	1.47801	3.30598	2.23679	1.16143	0.644948	1	0.93	2.16	1.03	0	2	0.95	2.99	3.63
ENSG00000237377.2	AC005703.2	0.514521	0	1.02904	Inf	Inf	0.569636	1	11.0407	0.476931	21.6045	45.2991	5.50141	0.00859833	0.175188	0	0	2.06	0	0	0.95	16.92	26.29
ENSG00000230971.1	AC005703.3	0	0	0	NA	NA	NA	NA	0	0	0	NA	NA	NA	NA	0	0	0	0	0	0	0	0
ENSG00000230607.3	AC005722.4	0	0	0	NA	NA	NA	NA	0	0	0	NA	NA	NA	NA	0	0	0	0	0	0	0	0
ENSG00000253002.1	AC005725.1	0	0	0	NA	NA	NA	NA	0	0	0	NA	NA	NA	NA	0	0	0	0	0	0	0	0
ENSG00000225681.2	AC005730.2	0	0	0	NA	NA	NA	NA	0	0	0	NA	NA	NA	NA	0	0	0	0	0	0	0	0
ENSG00000226040.2	AC005740.3	0	0	0	NA	NA	NA	NA	1.45437	2.45547	0.453258	0.184591	-2.4376	0.483485	1	0	0	0	0	3	1.91	0	0.91
ENSG00000250347.1	AC005740.4	0.25726	0	0.514521	Inf	Inf	0.987583	1	0.226629	0	0.453258	Inf	Inf	1	1	0	0	1.03	0	0	0	0	0.91
ENSG00000254099.1	AC005740.5	2.0093	3.48772	0.530877	0.152213	-2.71584	0.306118	1	2.62013	2.88519	2.35508	0.816262	-0.292895	0.980685	1	3.74	3.24	0	1.06	1	4.77	1.99	2.72
ENSG00000271871.1	AC005740.6	0.233492	0.466984	0	0	#NAME?	1	1	3.11772	1.97854	4.25689	2.15153	1.10536	0.623572	1	0.93	0	0	0	3	0.95	3.98	4.53
ENSG00000249418.2	AC005741.2	0	0	0	NA	NA	NA	NA	0	0	0	NA	NA	NA	NA	0	0	0	0	0	0	0	0
ENSG00000272154.1	AC005754.7	0	0	0	NA	NA	NA	NA	0	0	0	NA	NA	NA	NA	0	0	0	0	0	0	0	0
ENSG00000272108.1	AC005754.8	0	0	0	NA	NA	NA	NA	0	0	0	NA	NA	NA	NA	0	0	0	0	0	0	0	0
ENSG00000267044.1	AC005757.6	6.27698	10.4632	2.09079	0.199824	-2.3232	0.193685	1	2.70135	3.00322	2.39947	0.798964	-0.323797	0.980394	1	11.21	9.72	2.06	2.12	6.01	0	2.99	1.81
ENSG00000267037.1	AC005757.7	0	0	0	NA	NA	NA	NA	0	0	0	NA	NA	NA	NA	0	0	0	0	0	0	0	0
ENSG00000267630.1	AC005758.1	0	0	0	NA	NA	NA	NA	0.238466	0.476931	0	0	#NAME?	0.993063	1	0	0	0	0	0	0.95	0	0
ENSG00000232058.1	AC005772.2	0	0	0	NA	NA	NA	NA	0	0	0	NA	NA	NA	NA	0	0	0	0	0	0	0	0
ENSG00000266933.1	AC005775.2	2.08426	1.54684	2.62167	1.69486	0.761163	0.815328	1	4.76622	5.8176	3.71485	0.638553	-0.647121	0.763971	1	0.93	2.16	2.06	3.19	4	7.63	1.99	5.44
ENSG00000270802.2	AC005776.1	3.30666	2.48081	4.13252	1.6658	0.736212	0.76677	1	1.47509	1.50161	1.44856	0.96467	-0.0518925	1	1	2.8	2.16	7.2	1.06	3	0	1.99	0.91
ENSG00000267148.1	AC005777.3	0	0	0	NA	NA	NA	NA	0	0	0	NA	NA	NA	NA	0	0	0	0	0	0	0	0
ENSG00000225157.1	AC005779.1	0.503456	1.00691	0	0	#NAME?	0.668824	1	0.248826	0	0.497651	Inf	Inf	1	1	0.93	1.08	0	0	0	0	1	0
ENSG00000267545.1	AC005779.2	0	0	0	NA	NA	NA	NA	0	0	0	NA	NA	NA	NA	0	0	0	0	0	0	0	0
ENSG00000267320.1	AC005780.1	0	0	0	NA	NA	NA	NA	0	0	0	NA	NA	NA	NA	0	0	0	0	0	0	0	0
ENSG00000266209.1	AC005783.1	0	0	0	NA	NA	NA	NA	0	0	0	NA	NA	NA	NA	0	0	0	0	0	0	0	0
ENSG00000268189.2	AC005785.2	6.82834	6.9025	6.75419	0.978514	-0.0313349	1	1	7.47649	7.84335	7.10962	0.906451	-0.141698	0.977589	1	8.41	5.4	9.26	4.25	9.01	6.68	6.97	7.25
ENSG00000266959.1	AC005786.3	3.98665	7.44242	0.530877	0.0713311	-3.80932	0.0939107	1	1.70467	3.40934	0	0	#NAME?	0.11677	0.98667	8.41	6.48	0	1.06	3	3.82	0	0
ENSG00000267231.1	AC005786.5	5.27459	8.98926	1.55992	0.173531	-2.52673	0.190257	1	0.238466	0.476931	0	0	#NAME?	0.988255	1	9.34	8.64	2.06	1.06	0	0.95	0	0
ENSG00000267436.1	AC005786.7	0	0	0	NA	NA	NA	NA	0	0	0	NA	NA	NA	NA	0	0	0	0	0	0	0	0
ENSG00000267473.1	AC005789.11	39.114	10.8572	67.3709	6.20518	2.63347	0.0758168	0.974115	37.9667	26.9394	48.994	1.81867	0.862887	0.538137	1	13.08	8.64	69.97	64.77	30.03	23.85	51.76	46.23
ENSG00000267090.1	AC005789.9	0	0	0	NA	NA	NA	NA	0	0	0	NA	NA	NA	NA	0	0	0	0	0	0	0	0
ENSG00000268582.1	AC005794.1	0	0	0	NA	NA	NA	NA	0	0	0	NA	NA	NA	NA	0	0	0	0	0	0	0	0
ENSG00000268034.1	AC005795.1	0	0	0	NA	NA	NA	NA	0	0	0	NA	NA	NA	NA	0	0	0	0	0	0	0	0
ENSG00000235415.1	AC005808.3	0	0	0	NA	NA	NA	NA	0.248826	0	0.497651	Inf	Inf	1	1	0	0	0	0	0	0	1	0
ENSG00000235554.1	AC005822.1	0.233492	0.466984	0	0	#NAME?	1	1	0.953829	1.4544	0.453258	0.311646	-1.68202	0.757457	1	0.93	0	0	0	1	1.91	0	0.91
ENSG00000196138.3	AC005831.1	2.03508	0.933968	3.13619	3.35792	1.74757	0.519427	1	4.16758	6.38895	1.94621	0.304621	-1.71491	0.36692	1	1.87	0	3.09	3.19	8.01	4.77	2.99	0.91
ENSG00000223544.1	AC005838.2	0	0	0	NA	NA	NA	NA	0	0	0	NA	NA	NA	NA	0	0	0	0	0	0	0	0
ENSG00000206044.3	AC005841.1	8.7967	8.20118	9.39222	1.14523	0.195634	0.920585	1	22.9482	21.5279	24.3685	1.13195	0.178808	0.903158	1	5.6	10.8	10.29	8.49	23.02	20.03	17.92	30.82
ENSG00000205325.1	AC005863.1	0.522699	0	1.0454	Inf	Inf	0.63945	1	0.248826	0	0.497651	Inf	Inf	1	1	0	0	1.03	1.06	0	0	1	0
ENSG00000238212.2	AC005863.2	2.10715	0	4.2143	Inf	Inf	0.119316	1	0	0	0	NA	NA	NA	NA	0	0	2.06	6.37	0	0	0	0
ENSG00000227694.1	AC005884.1	0	0	0	NA	NA	NA	NA	0.746477	0	1.49295	Inf	Inf	0.491203	1	0	0	0	0	0	0	2.99	0
ENSG00000266257.1	AC005926.1	0	0	0	NA	NA	NA	NA	0	0	0	NA	NA	NA	NA	0	0	0	0	0	0	0	0
ENSG00000269019.1	AC005932.1	16.8386	20.0217	13.6556	0.68204	-0.552071	0.69737	1	6.22511	4.88734	7.56288	1.54744	0.629885	0.727496	1	27.09	12.96	9.26	18.05	5.01	4.77	6.97	8.16
ENSG00000266926.1	AC005943.4	4.37747	3.56066	5.19427	1.45879	0.544776	0.799109	1	8.26717	12.7307	3.80364	0.298777	-1.74286	0.287869	1	2.8	4.32	7.2	3.19	14.02	11.45	3.98	3.63
ENSG00000267161.1	AC005943.5	18.0976	17.8763	18.319	1.02477	0.0352944	0.989381	1	90.9226	67.3273	114.518	1.70091	0.76631	0.576881	1	13.08	22.68	16.46	20.17	64.07	70.59	118.44	110.59
ENSG00000267469.1	AC005944.2	0	0	0	NA	NA	NA	NA	0	0	0	NA	NA	NA	NA	0	0	0	0	0	0	0	0
ENSG00000267138.1	AC005954.3	2.57048	1.4739	3.66707	2.48801	1.31499	0.595081	1	2.40383	1.95494	2.85273	1.45924	0.545219	0.88886	1	1.87	1.08	3.09	4.25	2	1.91	2.99	2.72
ENSG00000267205.1	AC005954.4	0.503456	1.00691	0	0	#NAME?	0.654194	1	0.488734	0.977469	0	0	#NAME?	0.629047	1	0.93	1.08	0	0	1	0.95	0	0
ENSG00000237713.1	AC006000.5	1.2404	2.48081	0	0	#NAME?	0.211405	1	4.4628	0.953863	7.97174	8.35733	3.06304	0.134326	1	2.8	2.16	0	0	0	1.91	5.97	9.97
ENSG00000177418.1	AC006001.1	0	0	0	NA	NA	NA	NA	0.250269	0.500537	0	0	#NAME?	0.9931	1	0	0	0	0	1	0	0	0
ENSG00000231515.1	AC006003.3	0	0	0	NA	NA	NA	NA	0	0	0	NA	NA	NA	NA	0	0	0	0	0	0	0	0
ENSG00000236795.1	AC006004.1	0	0	0	NA	NA	NA	NA	0.226629	0	0.453258	Inf	Inf	1	1	0	0	0	0	0	0	0	0.91
ENSG00000230746.1	AC006007.1	0	0	0	NA	NA	NA	NA	0	0	0	NA	NA	NA	NA	0	0	0	0	0	0	0	0
ENSG00000244563.1	AC006011.4	0	0	0	NA	NA	NA	NA	0	0	0	NA	NA	NA	NA	0	0	0	0	0	0	0	0
ENSG00000268891.1	AC006014.1	0	0	0	NA	NA	NA	NA	0	0	0	NA	NA	NA	NA	0	0	0	0	0	0	0	0
ENSG00000205505.7	AC006014.10	0.269964	0.539928	0	0	#NAME?	1	1	0	0	0	NA	NA	NA	NA	0	1.08	0	0	0	0	0	0
ENSG00000242073.2	AC006014.7	0	0	0	NA	NA	NA	NA	0	0	0	NA	NA	NA	NA	0	0	0	0	0	0	0	0
ENSG00000146722.7	AC006014.8	0	0	0	NA	NA	NA	NA	0	0	0	NA	NA	NA	NA	0	0	0	0	0	0	0	0
ENSG00000203335.4	AC006019.3	0	0	0	NA	NA	NA	NA	0	0	0	NA	NA	NA	NA	0	0	0	0	0	0	0	0
ENSG00000233363.1	AC006019.4	0	0	0	NA	NA	NA	NA	0	0	0	NA	NA	NA	NA	0	0	0	0	0	0	0	0
ENSG00000223419.1	AC006022.4	0	0	0	NA	NA	NA	NA	0	0	0	NA	NA	NA	NA	0	0	0	0	0	0	0	0
ENSG00000248711.1	AC006023.8	1.27235	2.01382	0.530877	0.263616	-1.92349	0.591012	1	2.13284	2.40826	1.85742	0.771272	-0.374689	0.981629	1	1.87	2.16	0	1.06	1	3.82	1	2.72
ENSG00000218305.2	AC006024.4	0	0	0	NA	NA	NA	NA	0	0	0	NA	NA	NA	NA	0	0	0	0	0	0	0	0
ENSG00000223275.1	AC006026.1	0	0	0	NA	NA	NA	NA	0	0	0	NA	NA	NA	NA	0	0	0	0	0	0	0	0
ENSG00000232553.3	AC006026.10	0.522699	0	1.0454	Inf	Inf	0.66702	1	0	0	0	NA	NA	NA	NA	0	0	1.03	1.06	0	0	0	0
ENSG00000228953.1	AC006026.12	0	0	0	NA	NA	NA	NA	0	0	0	NA	NA	NA	NA	0	0	0	0	0	0	0	0
ENSG00000234286.1	AC006026.13	0.792663	0.539928	1.0454	1.93618	0.953212	0.983186	1	0	0	0	NA	NA	NA	NA	0	1.08	1.03	1.06	0	0	0	0
ENSG00000224785.1	AC006026.9	0.269964	0.539928	0	0	#NAME?	1	1	0.72428	0	1.44856	Inf	Inf	0.467818	1	0	1.08	0	0	0	0	1.99	0.91
ENSG00000231357.1	AC006028.11	0.732422	0.933968	0.530877	0.56841	-0.814996	1	1	0.238466	0.476931	0	0	#NAME?	0.989712	1	1.87	0	0	1.06	0	0.95	0	0
ENSG00000231916.1	AC006033.22	0	0	0	NA	NA	NA	NA	0.238466	0.476931	0	0	#NAME?	0.993063	1	0	0	0	0	0	0.95	0	0
ENSG00000230981.2	AC006035.1	0	0	0	NA	NA	NA	NA	0	0	0	NA	NA	NA	NA	0	0	0	0	0	0	0	0
ENSG00000226442.2	AC006037.2	0	0	0	NA	NA	NA	NA	0	0	0	NA	NA	NA	NA	0	0	0	0	0	0	0	0
ENSG00000229379.1	AC006041.1	0	0	0	NA	NA	NA	NA	0	0	0	NA	NA	NA	NA	0	0	0	0	0	0	0	0
ENSG00000227719.1	AC006042.6	4.35987	6.11442	2.60532	0.426094	-1.23076	0.534053	1	5.54352	8.3675	2.71955	0.325013	-1.62143	0.380471	1	4.67	7.56	3.09	2.12	11.01	5.72	0	5.44
ENSG00000233108.1	AC006042.7	0.760716	1.00691	0.514521	0.510989	-0.968637	1	1	0.727166	1.00107	0.453258	0.452771	-1.14315	0.986442	1	0.93	1.08	1.03	0	2	0	0	0.91
ENSG00000233264.2	AC006042.8	5.06688	5.96853	4.16523	0.697866	-0.518978	0.807046	1	12.3389	11.2763	13.4015	1.18847	0.249102	0.897308	1	6.54	5.4	5.15	3.19	13.01	9.54	15.92	10.88
ENSG00000225816.1	AC006045.3	0	0	0	NA	NA	NA	NA	0	0	0	NA	NA	NA	NA	0	0	0	0	0	0	0	0
ENSG00000231421.3	AC006050.2	0	0	0	NA	NA	NA	NA	0	0	0	NA	NA	NA	NA	0	0	0	0	0	0	0	0
ENSG00000251439.1	AC006070.12	0	0	0	NA	NA	NA	NA	0	0	0	NA	NA	NA	NA	0	0	0	0	0	0	0	0
ENSG00000225563.1	AC006076.1	0	0	0	NA	NA	NA	NA	0	0	0	NA	NA	NA	NA	0	0	0	0	0	0	0	0
ENSG00000270892.1	AC006077.4	0.265438	0	0.530877	Inf	Inf	0.987521	1	0.250269	0.500537	0	0	#NAME?	0.991112	1	0	0	0	1.06	1	0	0	0
ENSG00000265189.1	AC006080.1	0	0	0	NA	NA	NA	NA	0	0	0	NA	NA	NA	NA	0	0	0	0	0	0	0	0
ENSG00000178430.4	AC006111.1	6.86193	7.98235	5.74151	0.719275	-0.475384	0.806718	1	5.09774	6.88949	3.30598	0.479859	-1.05932	0.567978	1	8.41	7.56	6.17	5.31	9.01	4.77	2.99	3.63
ENSG00000265070.1	AC006115.1	0	0	0	NA	NA	NA	NA	0.238466	0.476931	0	0	#NAME?	0.993063	1	0	0	0	0	0	0.95	0	0
ENSG00000269793.1	AC006115.3	0	0	0	NA	NA	NA	NA	1.41896	2.38466	0.453258	0.190073	-2.39538	0.485024	1	0	0	0	0	0	4.77	0	0.91
ENSG00000268407.1	AC006115.6	0	0	0	NA	NA	NA	NA	0	0	0	NA	NA	NA	NA	0	0	0	0	0	0	0	0
ENSG00000266631.1	AC006116.1	0.466984	0.933968	0	0	#NAME?	0.658468	1	0.453258	0	0.906515	Inf	Inf	0.653623	1	1.87	0	0	0	0	0	0	1.81
ENSG00000267192.1	AC006116.12	0.503456	1.00691	0	0	#NAME?	0.605018	1	9.19367	0	18.3873	Inf	Inf	0.00414875	0.102561	0.93	1.08	0	0	0	0	15.92	20.85
ENSG00000266932.1	AC006116.13	0.527224	0.539928	0.514521	0.952943	-0.0695381	1	1	0.950909	0	1.90182	Inf	Inf	0.33102	1	0	1.08	1.03	0	0	0	1.99	1.81
ENSG00000267145.1	AC006116.14	0	0	0	NA	NA	NA	NA	0.248826	0	0.497651	Inf	Inf	1	1	0	0	0	0	0	0	1	0
ENSG00000267429.1	AC006116.15	0.994208	1.4739	0.514521	0.349089	-1.51833	0.766896	1	1.93585	0.476931	3.39477	7.11795	2.83146	0.318599	1	1.87	1.08	1.03	0	0	0.95	4.98	1.81
ENSG00000267549.1	AC006116.17	2.50294	2.94779	2.05808	0.698178	-0.518334	0.897776	1	2.39055	0.977469	3.80364	3.89131	1.96026	0.404232	1	3.74	2.16	4.12	0	1	0.95	3.98	3.63
ENSG00000267298.1	AC006116.19	3.0674	4.02765	2.10715	0.523171	-0.934644	0.690679	1	4.05227	4.88734	3.2172	0.658271	-0.603246	0.812328	1	3.74	4.32	1.03	3.19	5.01	4.77	1	5.44
ENSG00000267710.1	AC006116.20	18.6601	23.2319	14.0883	0.606421	-0.721608	0.633706	1	30.0776	27.558	32.5973	1.18286	0.242281	0.875301	1	20.55	25.92	15.44	12.74	36.04	19.08	39.81	25.38
ENSG00000267606.1	AC006116.21	2.1216	2.69964	1.54356	0.571766	-0.806504	0.869264	1	2.87492	0	5.74985	Inf	Inf	0.0527486	0.613564	0	5.4	3.09	0	0	0	6.97	4.53
ENSG00000266907.1	AC006116.22	1.29977	1.00691	1.59263	1.5817	0.661474	0.977486	1	0.996745	0.500537	1.49295	2.9827	1.57662	0.764641	1	0.93	1.08	0	3.19	1	0	2.99	0
ENSG00000267776.1	AC006116.24	0.269964	0.539928	0	0	#NAME?	1	1	1.66483	0.476931	2.85273	5.98142	2.58049	0.405019	1	0	1.08	0	0	0	0.95	2.99	2.72
ENSG00000267459.1	AC006116.27	0	0	0	NA	NA	NA	NA	0	0	0	NA	NA	NA	NA	0	0	0	0	0	0	0	0
ENSG00000266958.1	AC006126.3	0.514521	0	1.02904	Inf	Inf	0.668145	1	0	0	0	NA	NA	NA	NA	0	0	2.06	0	0	0	0	0
ENSG00000267045.1	AC006126.4	0	0	0	NA	NA	NA	NA	5.02557	0	10.0511	Inf	Inf	0.0188571	0.303604	0	0	0	0	0	0	11.94	8.16
ENSG00000268355.1	AC006129.1	0.700476	1.40095	0	0	#NAME?	0.501858	1	0	0	0	NA	NA	NA	NA	2.8	0	0	0	0	0	0	0
ENSG00000268027.1	AC006129.2	0	0	0	NA	NA	NA	NA	0.250269	0.500537	0	0	#NAME?	0.9931	1	0	0	0	0	1	0	0	0
ENSG00000270164.1	AC006129.4	1.31335	2.6267	0	0	#NAME?	0.258703	1	0.250269	0.500537	0	0	#NAME?	0.989223	1	0.93	4.32	0	0	1	0	0	0
ENSG00000263997.1	AC006130.1	0	0	0	NA	NA	NA	NA	0	0	0	NA	NA	NA	NA	0	0	0	0	0	0	0	0
ENSG00000267063.1	AC006130.3	0.957736	1.40095	0.514521	0.367265	-1.44511	0.78428	1	0.476897	0.500537	0.453258	0.905542	-0.143146	1	1	2.8	0	1.03	0	1	0	0	0.91
ENSG00000267398.1	AC006130.4	0	0	0	NA	NA	NA	NA	0	0	0	NA	NA	NA	NA	0	0	0	0	0	0	0	0
ENSG00000267757.1	AC006132.1	0	0	0	NA	NA	NA	NA	0	0	0	NA	NA	NA	NA	0	0	0	0	0	0	0	0
ENSG00000240320.1	AC006133.3	0	0	0	NA	NA	NA	NA	0	0	0	NA	NA	NA	NA	0	0	0	0	0	0	0	0
ENSG00000263416.1	AC006145.1	0	0	0	NA	NA	NA	NA	0	0	0	NA	NA	NA	NA	0	0	0	0	0	0	0	0
ENSG00000226323.1	AC006150.1	0	0	0	NA	NA	NA	NA	0	0	0	NA	NA	NA	NA	0	0	0	0	0	0	0	0
ENSG00000221428.1	AC006150.2	0	0	0	NA	NA	NA	NA	0	0	0	NA	NA	NA	NA	0	0	0	0	0	0	0	0
ENSG00000251154.1	AC006153.3	0	0	0	NA	NA	NA	NA	0	0	0	NA	NA	NA	NA	0	0	0	0	0	0	0	0
ENSG00000225516.2	AC006156.1	0	0	0	NA	NA	NA	NA	0	0	0	NA	NA	NA	NA	0	0	0	0	0	0	0	0
ENSG00000270073.1	AC006156.2	0	0	0	NA	NA	NA	NA	0	0	0	NA	NA	NA	NA	0	0	0	0	0	0	0	0
ENSG00000231210.2	AC006159.3	0	0	0	NA	NA	NA	NA	0.248826	0	0.497651	Inf	Inf	1	1	0	0	0	0	0	0	1	0
ENSG00000243220.1	AC006159.4	0	0	0	NA	NA	NA	NA	0.250269	0.500537	0	0	#NAME?	0.9931	1	0	0	0	0	1	0	0	0
ENSG00000235427.1	AC006159.5	3.35497	2.01382	4.69611	2.33194	1.22153	0.568693	1	2.15209	0.500537	3.80364	7.5991	2.92583	0.24679	1	1.87	2.16	5.15	4.25	1	0	3.98	3.63
ENSG00000249488.1	AC006160.4	0	0	0	NA	NA	NA	NA	0	0	0	NA	NA	NA	NA	0	0	0	0	0	0	0	0
ENSG00000249502.1	AC006160.5	6.43387	11.3242	1.54356	0.136307	-2.87507	0.113549	1	6.32108	6.9367	5.70545	0.822502	-0.281909	0.919548	1	14.01	8.64	3.09	0	11.01	2.86	5.97	5.44
ENSG00000238090.1	AC006195.2	0.527224	0.539928	0.514521	0.952943	-0.0695381	1	1	0.226629	0	0.453258	Inf	Inf	1	1	0	1.08	1.03	0	0	0	0	0.91
ENSG00000230173.1	AC006196.1	0	0	0	NA	NA	NA	NA	0	0	0	NA	NA	NA	NA	0	0	0	0	0	0	0	0
ENSG00000229457.1	AC006227.1	0	0	0	NA	NA	NA	NA	0	0	0	NA	NA	NA	NA	0	0	0	0	0	0	0	0
ENSG00000269745.1	AC006262.10	0	0	0	NA	NA	NA	NA	0.226629	0	0.453258	Inf	Inf	1	1	0	0	0	0	0	0	0	0.91
ENSG00000269729.1	AC006262.4	0	0	0	NA	NA	NA	NA	0.950909	0	1.90182	Inf	Inf	0.364241	1	0	0	0	0	0	0	1.99	1.81
ENSG00000268621.1	AC006262.5	24.5812	44.45	4.71247	0.106017	-3.23763	0.0366291	0.61969	839.878	0.476931	1679.28	3521.01	11.7818	1.09e-07	6.75e-05	39.23	49.67	4.12	5.31	0	0.95	1736.8	1621.76
ENSG00000268460.1	AC006262.6	1.31171	1.07986	1.54356	1.42941	0.515424	0.974728	1	29.185	0	58.3699	Inf	Inf	0.000208823	0.0105899	0	2.16	3.09	0	0	0	58.72	58.02
ENSG00000269483.1	AC006272.1	2.06337	1.00691	3.11984	3.09842	1.63153	0.552592	1	0.250269	0.500537	0	0	#NAME?	0.988851	1	0.93	1.08	4.12	2.12	1	0	0	0
ENSG00000268316.1	AC006272.2	0	0	0	NA	NA	NA	NA	0	0	0	NA	NA	NA	NA	0	0	0	0	0	0	0	0
ENSG00000272473.1	AC006273.4	1.82536	0	3.65071	Inf	Inf	0.103257	1	16.9832	0	33.9664	Inf	Inf	0.000845028	0.0297483	0	0	4.12	3.19	0	0	29.86	38.07
ENSG00000267530.2	AC006273.5	15.4073	0	30.8147	Inf	Inf	0.000974222	0.0472673	56.5465	0.476931	112.616	236.126	7.88342	0.000125573	0.0072883	0	0	31.9	29.73	0	0.95	116.45	108.78
ENSG00000266927.2	AC006273.7	1.84171	0	3.68342	Inf	Inf	0.107845	1	8.10492	0	16.2098	Inf	Inf	0.00553773	0.128002	0	0	2.06	5.31	0	0	17.92	14.5
ENSG00000253392.2	AC006277.2	2.00766	1.94088	2.07444	1.06881	0.0960099	1	1	1.40712	1.90773	0.906515	0.475181	-1.07345	0.792508	1	2.8	1.08	3.09	1.06	0	3.82	0	1.81
ENSG00000251412.1	AC006296.1	0.503456	1.00691	0	0	#NAME?	0.695161	1	0	0	0	NA	NA	NA	NA	0.93	1.08	0	0	0	0	0	0
ENSG00000248425.1	AC006296.2	0	0	0	NA	NA	NA	NA	0	0	0	NA	NA	NA	NA	0	0	0	0	0	0	0	0
ENSG00000222994.1	AC006322.1	0	0	0	NA	NA	NA	NA	0	0	0	NA	NA	NA	NA	0	0	0	0	0	0	0	0
ENSG00000230785.2	AC006326.3	0	0	0	NA	NA	NA	NA	0	0	0	NA	NA	NA	NA	0	0	0	0	0	0	0	0
ENSG00000230605.1	AC006326.5	0	0	0	NA	NA	NA	NA	0	0	0	NA	NA	NA	NA	0	0	0	0	0	0	0	0
ENSG00000252471.1	AC006328.1	0	0	0	NA	NA	NA	NA	0	0	0	NA	NA	NA	NA	0	0	0	0	0	0	0	0
ENSG00000233619.1	AC006328.9	0	0	0	NA	NA	NA	NA	0	0	0	NA	NA	NA	NA	0	0	0	0	0	0	0	0
ENSG00000235094.2	AC006335.10	0	0	0	NA	NA	NA	NA	0	0	0	NA	NA	NA	NA	0	0	0	0	0	0	0	0
ENSG00000242879.1	AC006335.11	0	0	0	NA	NA	NA	NA	0	0	0	NA	NA	NA	NA	0	0	0	0	0	0	0	0
ENSG00000251275.1	AC006335.2	0	0	0	NA	NA	NA	NA	0	0	0	NA	NA	NA	NA	0	0	0	0	0	0	0	0
ENSG00000250204.1	AC006335.6	0	0	0	NA	NA	NA	NA	0	0	0	NA	NA	NA	NA	0	0	0	0	0	0	0	0
ENSG00000229110.1	AC006355.3	1.33624	1.07986	1.59263	1.47485	0.560572	0.978193	1	0.739003	1.47801	0	0	#NAME?	0.406911	1	0	2.16	0	3.19	2	0.95	0	0
ENSG00000244000.1	AC006366.3	0	0	0	NA	NA	NA	NA	0	0	0	NA	NA	NA	NA	0	0	0	0	0	0	0	0
ENSG00000236213.1	AC006369.2	2.3317	0	4.6634	Inf	Inf	0.0936655	1	0.238466	0.476931	0	0	#NAME?	0.988646	1	0	0	7.2	2.12	0	0.95	0	0
ENSG00000236572.1	AC006369.3	0	0	0	NA	NA	NA	NA	0	0	0	NA	NA	NA	NA	0	0	0	0	0	0	0	0
ENSG00000252694.1	AC006371.1	0	0	0	NA	NA	NA	NA	0	0	0	NA	NA	NA	NA	0	0	0	0	0	0	0	0
ENSG00000236669.1	AC006372.1	0	0	0	NA	NA	NA	NA	0.962746	0.476931	1.44856	3.03725	1.60277	0.791752	1	0	0	0	0	0	0.95	1.99	0.91
ENSG00000234210.1	AC006372.4	0.809892	1.61978	0	0	#NAME?	0.406648	1	3.78144	0	7.56288	Inf	Inf	0.0323974	0.440664	0	3.24	0	0	0	0	6.97	8.16
ENSG00000223872.1	AC006372.5	0	0	0	NA	NA	NA	NA	0.72428	0	1.44856	Inf	Inf	0.494121	1	0	0	0	0	0	0	1.99	0.91
ENSG00000233191.1	AC006372.6	0	0	0	NA	NA	NA	NA	2.85273	0	5.70545	Inf	Inf	0.0633312	0.686916	0	0	0	0	0	0	5.97	5.44
ENSG00000235431.1	AC006373.1	0	0	0	NA	NA	NA	NA	0	0	0	NA	NA	NA	NA	0	0	0	0	0	0	0	0
ENSG00000223070.1	AC006377.1	0.25726	0	0.514521	Inf	Inf	0.984987	1	0.928712	0	1.85742	Inf	Inf	0.346305	1	0	0	1.03	0	0	0	1	2.72
ENSG00000236861.2	AC006378.2	3.82359	4.49463	3.15255	0.701403	-0.511685	0.839655	1	6.29314	5.38788	7.19841	1.33604	0.41796	0.847654	1	4.67	4.32	2.06	4.25	6.01	4.77	8.96	5.44
ENSG00000221751.1	AC006380.1	0	0	0	NA	NA	NA	NA	0	0	0	NA	NA	NA	NA	0	0	0	0	0	0	0	0
ENSG00000231418.1	AC006380.3	0	0	0	NA	NA	NA	NA	0	0	0	NA	NA	NA	NA	0	0	0	0	0	0	0	0
ENSG00000251638.1	AC006390.4	0	0	0	NA	NA	NA	NA	0	0	0	NA	NA	NA	NA	0	0	0	0	0	0	0	0
ENSG00000248851.1	AC006427.2	0	0	0	NA	NA	NA	NA	0	0	0	NA	NA	NA	NA	0	0	0	0	0	0	0	0
ENSG00000266633.1	AC006432.1	0	0	0	NA	NA	NA	NA	0.248826	0	0.497651	Inf	Inf	1	1	0	0	0	0	0	0	1	0
ENSG00000205821.4	AC006435.1	0	0	0	NA	NA	NA	NA	0	0	0	NA	NA	NA	NA	0	0	0	0	0	0	0	0
ENSG00000242209.1	AC006445.6	0	0	0	NA	NA	NA	NA	0.250269	0.500537	0	0	#NAME?	0.9931	1	0	0	0	0	1	0	0	0
ENSG00000249148.2	AC006445.7	1.55703	1.00691	2.10715	2.09269	1.06536	0.791691	1	0.974549	0.500537	1.44856	2.89401	1.53307	0.762739	1	0.93	1.08	1.03	3.19	1	0	1.99	0.91
ENSG00000246095.2	AC006445.8	0.25726	0	0.514521	Inf	Inf	0.984967	1	0.940549	0.476931	1.40417	2.94417	1.55786	0.783679	1	0	0	1.03	0	0	0.95	1	1.81
ENSG00000269094.1	AC006449.1	0	0	0	NA	NA	NA	NA	0	0	0	NA	NA	NA	NA	0	0	0	0	0	0	0	0
ENSG00000221732.1	AC006452.1	0	0	0	NA	NA	NA	NA	0	0	0	NA	NA	NA	NA	0	0	0	0	0	0	0	0
ENSG00000230000.1	AC006455.1	0	0	0	NA	NA	NA	NA	0	0	0	NA	NA	NA	NA	0	0	0	0	0	0	0	0
ENSG00000227489.1	AC006458.3	0	0	0	NA	NA	NA	NA	0.238466	0.476931	0	0	#NAME?	0.993063	1	0	0	0	0	0	0.95	0	0
ENSG00000228509.1	AC006460.2	1.04338	2.08677	0	0	#NAME?	0.304441	1	1.6928	2.47908	0.906515	0.365666	-1.4514	0.657201	1	0.93	3.24	0	0	4	0.95	0	1.81
ENSG00000228568.1	AC006461.2	0.25726	0	0.514521	Inf	Inf	0.990278	1	0	0	0	NA	NA	NA	NA	0	0	1.03	0	0	0	0	0
ENSG00000214998.2	AC006465.4	0.233492	0.466984	0	0	#NAME?	1	1	0.250269	0.500537	0	0	#NAME?	0.991265	1	0.93	0	0	0	1	0	0	0
ENSG00000232887.1	AC006466.5	0	0	0	NA	NA	NA	NA	0	0	0	NA	NA	NA	NA	0	0	0	0	0	0	0	0
ENSG00000265600.1	AC006480.1	0.490752	0.466984	0.514521	1.10179	0.139856	1	1	0.248826	0	0.497651	Inf	Inf	1	1	0.93	0	1.03	0	0	0	1	0
ENSG00000232790.2	AC006481.1	0	0	0	NA	NA	NA	NA	0	0	0	NA	NA	NA	NA	0	0	0	0	0	0	0	0
ENSG00000228675.1	AC006482.1	0	0	0	NA	NA	NA	NA	0	0	0	NA	NA	NA	NA	0	0	0	0	0	0	0	0
ENSG00000263900.1	AC006483.1	0	0	0	NA	NA	NA	NA	0	0	0	NA	NA	NA	NA	0	0	0	0	0	0	0	0
ENSG00000228974.4	AC006483.5	0.25726	0	0.514521	Inf	Inf	0.983655	1	2.63197	3.36212	1.90182	0.565659	-0.821994	0.755132	1	0	0	1.03	0	1	5.72	1.99	1.81
ENSG00000204957.1	AC006486.1	18.7865	17.1468	20.4261	1.19125	0.252475	0.898725	1	14.2094	17.1411	11.2777	0.657934	-0.603984	0.704467	1	22.42	11.88	17.49	23.36	19.02	15.26	8.96	13.6
ENSG00000268643.1	AC006486.9	0	0	0	NA	NA	NA	NA	0	0	0	NA	NA	NA	NA	0	0	0	0	0	0	0	0
ENSG00000252789.1	AC006487.1	0	0	0	NA	NA	NA	NA	0	0	0	NA	NA	NA	NA	0	0	0	0	0	0	0	0
ENSG00000251338.1	AC006499.1	0	0	0	NA	NA	NA	NA	0	0	0	NA	NA	NA	NA	0	0	0	0	0	0	0	0
ENSG00000251278.1	AC006499.2	0	0	0	NA	NA	NA	NA	0	0	0	NA	NA	NA	NA	0	0	0	0	0	0	0	0
ENSG00000250505.1	AC006499.3	0	0	0	NA	NA	NA	NA	0	0	0	NA	NA	NA	NA	0	0	0	0	0	0	0	0
ENSG00000250074.1	AC006499.4	0	0	0	NA	NA	NA	NA	0	0	0	NA	NA	NA	NA	0	0	0	0	0	0	0	0
ENSG00000250573.1	AC006499.5	0	0	0	NA	NA	NA	NA	0.238466	0.476931	0	0	#NAME?	0.993063	1	0	0	0	0	0	0.95	0	0
ENSG00000248777.1	AC006499.6	0	0	0	NA	NA	NA	NA	0	0	0	NA	NA	NA	NA	0	0	0	0	0	0	0	0
ENSG00000251296.1	AC006499.7	0	0	0	NA	NA	NA	NA	0	0	0	NA	NA	NA	NA	0	0	0	0	0	0	0	0
ENSG00000250040.2	AC006499.8	0	0	0	NA	NA	NA	NA	0	0	0	NA	NA	NA	NA	0	0	0	0	0	0	0	0
ENSG00000271544.1	AC006499.9	0	0	0	NA	NA	NA	NA	0	0	0	NA	NA	NA	NA	0	0	0	0	0	0	0	0
ENSG00000224443.1	AC006509.4	0	0	0	NA	NA	NA	NA	0	0	0	NA	NA	NA	NA	0	0	0	0	0	0	0	0
ENSG00000224058.2	AC006509.7	0.25726	0	0.514521	Inf	Inf	0.990278	1	0	0	0	NA	NA	NA	NA	0	0	1.03	0	0	0	0	0
ENSG00000222548.2	AC006534.1	0	0	0	NA	NA	NA	NA	0	0	0	NA	NA	NA	NA	0	0	0	0	0	0	0	0
ENSG00000265086.1	AC006534.2	0	0	0	NA	NA	NA	NA	0	0	0	NA	NA	NA	NA	0	0	0	0	0	0	0	0
ENSG00000261342.1	AC006538.1	45.1284	10.3902	79.8666	7.68671	2.94237	0.0487188	0.748574	44.1113	20.4324	67.7902	3.31778	1.73022	0.221916	1	12.14	8.64	85.41	74.32	17.02	23.85	66.69	68.9
ENSG00000267001.1	AC006538.4	0	0	0	NA	NA	NA	NA	0	0	0	NA	NA	NA	NA	0	0	0	0	0	0	0	0
ENSG00000264441.1	AC006539.1	1.52961	2.01382	1.0454	0.519111	-0.945886	0.844308	1	0.238466	0.476931	0	0	#NAME?	0.988959	1	1.87	2.16	1.03	1.06	0	0.95	0	0
ENSG00000240673.1	AC006539.2	0.539928	1.07986	0	0	#NAME?	0.665478	1	0.250269	0.500537	0	0	#NAME?	0.990217	1	0	2.16	0	0	1	0	0	0
ENSG00000268070.1	AC006539.3	3.13217	4.17354	2.09079	0.500965	-0.997219	0.70208	1	0.7272	1.4544	0	0	#NAME?	0.386539	1	1.87	6.48	2.06	2.12	1	1.91	0	0
ENSG00000269154.1	AC006539.4	0	0	0	NA	NA	NA	NA	0	0	0	NA	NA	NA	NA	0	0	0	0	0	0	0	0
ENSG00000236540.3	AC006547.13	69.3664	97.9622	40.7705	0.416186	-1.2647	0.364395	1	52.8826	76.2425	29.5226	0.387219	-1.36878	0.323907	1	86.86	109.07	40.13	41.41	78.08	74.4	31.85	27.2
ENSG00000234409.4	AC006547.14	3.42339	1.61978	5.22699	3.22697	1.69018	0.366127	1	23.6544	26.7978	20.5111	0.765405	-0.385706	0.792073	1	0	3.24	5.15	5.31	24.03	29.57	22.89	18.13
ENSG00000268292.1	AC006547.15	0	0	0	NA	NA	NA	NA	0	0	0	NA	NA	NA	NA	0	0	0	0	0	0	0	0
ENSG00000243762.1	AC006547.8	0	0	0	NA	NA	NA	NA	0	0	0	NA	NA	NA	NA	0	0	0	0	0	0	0	0
ENSG00000225480.1	AC006548.19	0	0	0	NA	NA	NA	NA	0	0	0	NA	NA	NA	NA	0	0	0	0	0	0	0	0
ENSG00000270226.1	AC006548.26	0	0	0	NA	NA	NA	NA	0	0	0	NA	NA	NA	NA	0	0	0	0	0	0	0	0
ENSG00000250456.1	AC006552.1	0.269964	0.539928	0	0	#NAME?	1	1	0	0	0	NA	NA	NA	NA	0	1.08	0	0	0	0	0	0
ENSG00000252234.1	AC006557.1	2.00477	2.94779	1.06175	0.360186	-1.47319	0.573177	1	2.08553	0.953863	3.2172	3.37281	1.75395	0.479454	1	3.74	2.16	0	2.12	0	1.91	1	5.44
ENSG00000222226.1	AC006926.1	0	0	0	NA	NA	NA	NA	0	0	0	NA	NA	NA	NA	0	0	0	0	0	0	0	0
ENSG00000269194.1	AC006942.4	4.31069	5.50154	3.11984	0.567084	-0.818366	0.694672	1	4.34693	5.38788	3.30598	0.613596	-0.704638	0.740464	1	5.6	5.4	4.12	2.12	6.01	4.77	2.99	3.63
ENSG00000235328.1	AC006946.12	2.80649	4.56758	1.0454	0.228874	-2.12738	0.348292	1	3.11031	4.3632	1.85742	0.425702	-1.23208	0.573789	1	3.74	5.4	1.03	1.06	3	5.72	1	2.72
ENSG00000235478.1	AC006946.15	0.784485	0.539928	1.02904	1.90589	0.930462	0.980268	1	0.999631	1.50161	0.497651	0.331411	-1.59331	0.743532	1	0	1.08	2.06	0	3	0	1	0
ENSG00000273203.1	AC006946.16	55.0794	48.1129	62.0458	1.28959	0.366907	0.792247	1	60.1929	92.3118	28.074	0.304122	-1.71728	0.218935	1	47.63	48.59	71	53.09	92.1	92.52	29.86	26.29
ENSG00000273442.1	AC006946.17	3.56556	4.02765	3.10348	0.770544	-0.376051	0.92867	1	6.08701	8.86803	3.30598	0.372798	-1.42353	0.418806	1	3.74	4.32	5.15	1.06	12.01	5.72	2.99	3.63
ENSG00000229330.2	AC006947.1	1.05358	0	2.10715	Inf	Inf	0.293878	1	0.987828	1.47801	0.497651	0.336704	-1.57045	0.739543	1	0	0	1.03	3.19	2	0.95	1	0
ENSG00000264133.1	AC006953.1	1.27889	0.466984	2.09079	4.47723	2.16261	0.551351	1	2.15064	0	4.30129	Inf	Inf	0.0939522	0.874095	0.93	0	2.06	2.12	0	0	4.98	3.63
ENSG00000234457.1	AC006960.5	0	0	0	NA	NA	NA	NA	0	0	0	NA	NA	NA	NA	0	0	0	0	0	0	0	0
ENSG00000237400.1	AC006960.7	0	0	0	NA	NA	NA	NA	0	0	0	NA	NA	NA	NA	0	0	0	0	0	0	0	0
ENSG00000269446.1	AC006967.1	0.736948	1.4739	0	0	#NAME?	0.496761	1	0	0	0	NA	NA	NA	NA	1.87	1.08	0	0	0	0	0	0
ENSG00000235859.4	AC006978.6	90.8081	102.91	78.7067	0.764814	-0.386819	0.778229	1	49.599	48.7554	50.4426	1.0346	0.0490796	0.98326	1	106.47	99.35	91.58	65.83	45.05	52.46	53.75	47.14
ENSG00000235193.1	AC006987.4	0	0	0	NA	NA	NA	NA	0	0	0	NA	NA	NA	NA	0	0	0	0	0	0	0	0
ENSG00000235691.1	AC006987.5	0	0	0	NA	NA	NA	NA	0	0	0	NA	NA	NA	NA	0	0	0	0	0	0	0	0
ENSG00000226975.1	AC006987.6	0	0	0	NA	NA	NA	NA	0	0	0	NA	NA	NA	NA	0	0	0	0	0	0	0	0
ENSG00000231411.1	AC006987.7	0	0	0	NA	NA	NA	NA	0	0	0	NA	NA	NA	NA	0	0	0	0	0	0	0	0
ENSG00000211518.1	AC006988.1	0	0	0	NA	NA	NA	NA	0	0	0	NA	NA	NA	NA	0	0	0	0	0	0	0	0
ENSG00000224518.2	AC006989.2	0	0	0	NA	NA	NA	NA	0.238466	0.476931	0	0	#NAME?	0.993063	1	0	0	0	0	0	0.95	0	0
ENSG00000231063.1	AC006994.1	1.23588	1.94088	0.530877	0.273524	-1.87026	0.583162	1	3.58721	4.86374	2.31068	0.475084	-1.07375	0.623644	1	2.8	1.08	0	1.06	4	5.72	1	3.63
ENSG00000231294.1	AC006994.2	0.535402	0.539928	0.530877	0.983236	-0.0243903	1	1	0	0	0	NA	NA	NA	NA	0	1.08	0	1.06	0	0	0	0
ENSG00000263530.1	AC006994.3	0	0	0	NA	NA	NA	NA	0	0	0	NA	NA	NA	NA	0	0	0	0	0	0	0	0
ENSG00000205580.4	AC006995.8	0	0	0	NA	NA	NA	NA	0	0	0	NA	NA	NA	NA	0	0	0	0	0	0	0	0
ENSG00000225726.1	AC007000.10	1.46937	2.40786	0.530877	0.220476	-2.18131	0.472792	1	1.71359	2.43187	0.995302	0.409275	-1.28886	0.652651	1	3.74	1.08	0	1.06	2	2.86	1.99	0
ENSG00000237815.1	AC007000.11	1.02981	0.466984	1.59263	3.41046	1.76997	0.712565	1	5.31719	4.84013	5.79424	1.19712	0.259573	0.954823	1	0.93	0	0	3.19	3	6.68	7.96	3.63
ENSG00000205482.7	AC007000.12	1.30266	0	2.60532	Inf	Inf	0.190772	1	4.76616	4.91095	4.62136	0.941033	-0.0876831	1	1	0	0	3.09	2.12	6.01	3.82	1.99	7.25
ENSG00000231183.3	AC007003.1	0	0	0	NA	NA	NA	NA	0	0	0	NA	NA	NA	NA	0	0	0	0	0	0	0	0
ENSG00000244239.1	AC007009.1	0	0	0	NA	NA	NA	NA	0	0	0	NA	NA	NA	NA	0	0	0	0	0	0	0	0
ENSG00000265212.1	AC007009.2	0.527224	0.539928	0.514521	0.952943	-0.0695381	1	1	0	0	0	NA	NA	NA	NA	0	1.08	1.03	0	0	0	0	0
ENSG00000229917.2	AC007014.1	1.05358	0	2.10715	Inf	Inf	0.27854	1	1.90618	1.95494	1.85742	0.95012	-0.0738189	1	1	0	0	1.03	3.19	2	1.91	1	2.72
ENSG00000249930.1	AC007016.3	0	0	0	NA	NA	NA	NA	0.226629	0	0.453258	Inf	Inf	1	1	0	0	0	0	0	0	0	0.91
ENSG00000263653.1	AC007025.1	0	0	0	NA	NA	NA	NA	0	0	0	NA	NA	NA	NA	0	0	0	0	0	0	0	0
ENSG00000230751.1	AC007036.4	4.12021	3.56066	4.67975	1.31429	0.394286	0.880568	1	5.36129	8.3675	2.35508	0.281455	-1.82902	0.311086	1	2.8	4.32	6.17	3.19	11.01	5.72	1.99	2.72
ENSG00000251660.1	AC007036.5	0	0	0	NA	NA	NA	NA	0	0	0	NA	NA	NA	NA	0	0	0	0	0	0	0	0
ENSG00000227017.1	AC007036.6	0.788137	0	1.57627	Inf	Inf	0.374972	1	4.78095	7.2956	2.26629	0.310637	-1.6867	0.384408	1	0	0	1.03	2.12	6.01	8.58	0	4.53
ENSG00000229127.1	AC007038.7	70.9087	74.0302	67.7873	0.91567	-0.1271	0.925796	1	31.2949	44.345	18.2448	0.41143	-1.28128	0.357534	1	82.19	65.87	77.18	58.4	40.04	48.65	22.89	13.6
ENSG00000265812.1	AC007040.1	0	0	0	NA	NA	NA	NA	0	0	0	NA	NA	NA	NA	0	0	0	0	0	0	0	0
ENSG00000258881.2	AC007040.11	0	0	0	NA	NA	NA	NA	0	0	0	NA	NA	NA	NA	0	0	0	0	0	0	0	0
ENSG00000266029.1	AC007040.2	0	0	0	NA	NA	NA	NA	0	0	0	NA	NA	NA	NA	0	0	0	0	0	0	0	0
ENSG00000266186.1	AC007040.3	0	0	0	NA	NA	NA	NA	0	0	0	NA	NA	NA	NA	0	0	0	0	0	0	0	0
ENSG00000237751.2	AC007040.5	0	0	0	NA	NA	NA	NA	0	0	0	NA	NA	NA	NA	0	0	0	0	0	0	0	0
ENSG00000228384.3	AC007040.6	0	0	0	NA	NA	NA	NA	0	0	0	NA	NA	NA	NA	0	0	0	0	0	0	0	0
ENSG00000239322.1	AC007040.7	0	0	0	NA	NA	NA	NA	0	0	0	NA	NA	NA	NA	0	0	0	0	0	0	0	0
ENSG00000236469.1	AC007040.8	0	0	0	NA	NA	NA	NA	0	0	0	NA	NA	NA	NA	0	0	0	0	0	0	0	0
ENSG00000252216.1	AC007041.1	0	0	0	NA	NA	NA	NA	0	0	0	NA	NA	NA	NA	0	0	0	0	0	0	0	0
ENSG00000235411.1	AC007041.2	2.58771	2.55375	2.62167	1.0266	0.0378683	1	1	1.62188	0.977469	2.26629	2.31853	1.21321	0.677501	1	1.87	3.24	2.06	3.19	1	0.95	0	4.53
ENSG00000264718.1	AC007050.1	0	0	0	NA	NA	NA	NA	0	0	0	NA	NA	NA	NA	0	0	0	0	0	0	0	0
ENSG00000236003.1	AC007050.17	3.07193	4.56758	1.57627	0.345101	-1.53491	0.487493	1	2.43039	3.90987	0.950909	0.243207	-2.03974	0.375646	1	3.74	5.4	1.03	2.12	4	3.82	1	0.91
ENSG00000250261.1	AC007050.18	0	0	0	NA	NA	NA	NA	0.998188	1.00107	0.995302	0.994234	-0.00834278	1	1	0	0	0	0	2	0	1.99	0
ENSG00000239163.1	AC007056.1	0	0	0	NA	NA	NA	NA	0	0	0	NA	NA	NA	NA	0	0	0	0	0	0	0	0
ENSG00000237835.1	AC007064.22	0	0	0	NA	NA	NA	NA	0	0	0	NA	NA	NA	NA	0	0	0	0	0	0	0	0
ENSG00000237689.1	AC007064.24	1.0581	0.539928	1.57627	2.91942	1.54568	0.757412	1	0	0	0	NA	NA	NA	NA	0	1.08	1.03	2.12	0	0	0	0
ENSG00000237358.1	AC007064.25	0	0	0	NA	NA	NA	NA	0	0	0	NA	NA	NA	NA	0	0	0	0	0	0	0	0
ENSG00000250614.1	AC007078.4	0.265438	0	0.530877	Inf	Inf	0.984447	1	1.45151	1.90773	0.995302	0.521722	-0.938647	0.807678	1	0	0	0	1.06	0	3.82	1.99	0
ENSG00000223838.1	AC007091.1	6.57397	5.89558	7.25236	1.23013	0.298815	0.912127	1	0	0	0	NA	NA	NA	NA	7.47	4.32	11.32	3.19	0	0	0	0
ENSG00000233723.3	AC007092.1	1.03886	1.54684	0.530877	0.343201	-1.54288	0.774208	1	0.964189	0.977469	0.950909	0.972828	-0.0397433	1	1	0.93	2.16	0	1.06	1	0.95	1	0.91
ENSG00000223052.1	AC007096.1	0	0	0	NA	NA	NA	NA	0	0	0	NA	NA	NA	NA	0	0	0	0	0	0	0	0
ENSG00000226605.1	AC007098.1	0	0	0	NA	NA	NA	NA	0	0	0	NA	NA	NA	NA	0	0	0	0	0	0	0	0
ENSG00000231172.2	AC007099.1	10.6134	13.411	7.81595	0.582803	-0.778919	0.626705	1	4.33795	5.4587	3.2172	0.589371	-0.762753	0.735433	1	14.94	11.88	9.26	6.37	9.01	1.91	1	5.44
ENSG00000237293.1	AC007099.2	0.503456	1.00691	0	0	#NAME?	0.65363	1	0.500537	1.00107	0	0	#NAME?	0.628552	1	0.93	1.08	0	0	2	0	0	0
ENSG00000251410.1	AC007106.1	0	0	0	NA	NA	NA	NA	0	0	0	NA	NA	NA	NA	0	0	0	0	0	0	0	0
ENSG00000265809.1	AC007114.1	0	0	0	NA	NA	NA	NA	0	0	0	NA	NA	NA	NA	0	0	0	0	0	0	0	0
ENSG00000258148.2	AC007115.3	0	0	0	NA	NA	NA	NA	0	0	0	NA	NA	NA	NA	0	0	0	0	0	0	0	0
ENSG00000250497.1	AC007126.1	5.32377	9.60214	1.0454	0.108871	-3.1993	0.11352	1	0.500537	1.00107	0	0	#NAME?	0.58051	1	8.41	10.8	1.03	1.06	2	0	0	0
ENSG00000229970.3	AC007128.1	26.6939	33.4762	19.9116	0.594798	-0.749528	0.599511	1	17.7177	28.8235	6.61197	0.229395	-2.12409	0.158123	1	34.56	32.4	16.46	23.36	29.03	28.62	5.97	7.25
ENSG00000222030.1	AC007131.1	0	0	0	NA	NA	NA	NA	9.88346	6.81867	12.9483	1.89894	0.925194	0.578998	1	0	0	0	0	6.01	7.63	15.92	9.97
ENSG00000233891.3	AC007131.2	0.269964	0.539928	0	0	#NAME?	1	1	0	0	0	NA	NA	NA	NA	0	1.08	0	0	0	0	0	0
ENSG00000221653.1	AC007131.3	0	0	0	NA	NA	NA	NA	0	0	0	NA	NA	NA	NA	0	0	0	0	0	0	0	0
ENSG00000267180.1	AC007136.1	0	0	0	NA	NA	NA	NA	0.250269	0.500537	0	0	#NAME?	0.9931	1	0	0	0	0	1	0	0	0
ENSG00000234718.5	AC007161.5	1.03886	1.54684	0.530877	0.343201	-1.54288	0.777897	1	0.691723	0.476931	0.906515	1.90073	0.92655	1	1	0.93	2.16	0	1.06	0	0.95	0	1.81
ENSG00000224590.1	AC007163.10	0	0	0	NA	NA	NA	NA	0	0	0	NA	NA	NA	NA	0	0	0	0	0	0	0	0
ENSG00000234731.2	AC007163.11	0	0	0	NA	NA	NA	NA	0	0	0	NA	NA	NA	NA	0	0	0	0	0	0	0	0
ENSG00000237166.1	AC007163.3	0.269964	0.539928	0	0	#NAME?	1	1	0.250269	0.500537	0	0	#NAME?	0.991091	1	0	1.08	0	0	1	0	0	0
ENSG00000230408.3	AC007163.6	0	0	0	NA	NA	NA	NA	0.465094	0.476931	0.453258	0.950363	-0.0734499	1	1	0	0	0	0	0	0.95	0	0.91
ENSG00000234842.1	AC007163.8	1.55251	0.466984	2.63803	5.64907	2.49801	0.426221	1	2.86004	3.86266	1.85742	0.480866	-1.05629	0.65641	1	0.93	0	1.03	4.25	2	5.72	1	2.72
ENSG00000227736.1	AC007163.9	0	0	0	NA	NA	NA	NA	0.238466	0.476931	0	0	#NAME?	0.993063	1	0	0	0	0	0	0.95	0	0
ENSG00000231815.1	AC007179.1	0	0	0	NA	NA	NA	NA	0	0	0	NA	NA	NA	NA	0	0	0	0	0	0	0	0
ENSG00000252455.2	AC007179.2	0	0	0	NA	NA	NA	NA	0	0	0	NA	NA	NA	NA	0	0	0	0	0	0	0	0
ENSG00000224721.1	AC007182.6	0	0	0	NA	NA	NA	NA	0	0	0	NA	NA	NA	NA	0	0	0	0	0	0	0	0
ENSG00000269145.2	AC007192.6	0	0	0	NA	NA	NA	NA	0	0	0	NA	NA	NA	NA	0	0	0	0	0	0	0	0
ENSG00000269124.1	AC007193.10	0	0	0	NA	NA	NA	NA	0	0	0	NA	NA	NA	NA	0	0	0	0	0	0	0	0
ENSG00000267922.1	AC007193.6	0.77342	1.54684	0	0	#NAME?	0.388383	1	42.271	0	84.5421	Inf	Inf	7.87e-05	0.005092	0.93	2.16	0	0	0	0	86.59	82.49
ENSG00000269151.1	AC007193.8	0	0	0	NA	NA	NA	NA	0	0	0	NA	NA	NA	NA	0	0	0	0	0	0	0	0
ENSG00000268810.1	AC007193.9	0	0	0	NA	NA	NA	NA	0	0	0	NA	NA	NA	NA	0	0	0	0	0	0	0	0
ENSG00000268461.1	AC007204.1	0.539928	1.07986	0	0	#NAME?	0.666325	1	0.238466	0.476931	0	0	#NAME?	0.990086	1	0	2.16	0	0	0	0.95	0	0
ENSG00000267268.1	AC007204.2	0.233492	0.466984	0	0	#NAME?	1	1	0	0	0	NA	NA	NA	NA	0.93	0	0	0	0	0	0	0
ENSG00000266163.1	AC007216.1	0	0	0	NA	NA	NA	NA	0	0	0	NA	NA	NA	NA	0	0	0	0	0	0	0	0
ENSG00000269121.1	AC007216.2	0	0	0	NA	NA	NA	NA	0	0	0	NA	NA	NA	NA	0	0	0	0	0	0	0	0
ENSG00000269696.1	AC007228.11	0.269964	0.539928	0	0	#NAME?	1	1	5.79254	3.48015	8.10492	2.3289	1.21965	0.494108	1	0	1.08	0	0	6.01	0.95	8.96	7.25
ENSG00000268352.1	AC007228.5	0	0	0	NA	NA	NA	NA	0.964222	1.43079	0.497651	0.347815	-1.52361	0.76645	1	0	0	0	0	0	2.86	1	0
ENSG00000268036.1	AC007228.8	0	0	0	NA	NA	NA	NA	0	0	0	NA	NA	NA	NA	0	0	0	0	0	0	0	0
ENSG00000268568.1	AC007228.9	26.6593	22.9695	30.3492	1.32129	0.401943	0.808758	1	0.238466	0.476931	0	0	#NAME?	0.987968	1	30.82	15.12	27.78	32.91	0	0.95	0	0
ENSG00000267544.1	AC007229.3	1.7504	1.94088	1.55992	0.803717	-0.315241	1	1	1.90326	0.500537	3.30598	6.60487	2.72353	0.309502	1	2.8	1.08	2.06	1.06	1	0	2.99	3.63
ENSG00000226230.1	AC007237.2	1.00239	1.4739	0.530877	0.360186	-1.47319	0.78801	1	0.250269	0.500537	0	0	#NAME?	0.989492	1	1.87	1.08	0	1.06	1	0	0	0
ENSG00000231043.2	AC007238.1	2.31775	2.01382	2.62167	1.30184	0.380549	0.97279	1	3.85528	2.95601	4.75454	1.60843	0.685655	0.758248	1	1.87	2.16	2.06	3.19	4	1.91	4.98	4.53
ENSG00000252439.1	AC007241.1	0	0	0	NA	NA	NA	NA	0	0	0	NA	NA	NA	NA	0	0	0	0	0	0	0	0
ENSG00000221374.1	AC007242.1	0	0	0	NA	NA	NA	NA	0	0	0	NA	NA	NA	NA	0	0	0	0	0	0	0	0
ENSG00000231312.2	AC007246.3	246.205	249.51	242.899	0.973505	-0.0387403	0.977072	1	175.28	133.842	216.718	1.61921	0.695287	0.607554	1	254.97	244.05	249.03	236.77	134.14	133.54	224.94	208.5
ENSG00000205716.4	AC007248.6	0	0	0	NA	NA	NA	NA	0	0	0	NA	NA	NA	NA	0	0	0	0	0	0	0	0
ENSG00000236785.1	AC007248.7	0	0	0	NA	NA	NA	NA	0	0	0	NA	NA	NA	NA	0	0	0	0	0	0	0	0
ENSG00000217258.2	AC007249.3	0.269964	0.539928	0	0	#NAME?	1	1	0.475454	0	0.950909	Inf	Inf	0.665044	1	0	1.08	0	0	0	0	1	0.91
ENSG00000225226.1	AC007250.4	0	0	0	NA	NA	NA	NA	0	0	0	NA	NA	NA	NA	0	0	0	0	0	0	0	0
ENSG00000236757.1	AC007251.2	0.25726	0	0.514521	Inf	Inf	0.986191	1	0.476931	0.953863	0	0	#NAME?	0.646289	1	0	0	1.03	0	0	1.91	0	0
ENSG00000235653.1	AC007253.1	0	0	0	NA	NA	NA	NA	0	0	0	NA	NA	NA	NA	0	0	0	0	0	0	0	0
ENSG00000223813.2	AC007255.8	2.79831	4.56758	1.02904	0.225293	-2.15013	0.3481	1	3.16943	5.84121	0.497651	0.0851967	-3.55306	0.121266	1	3.74	5.4	2.06	0	5.01	6.68	1	0
ENSG00000213090.2	AC007256.5	20.0792	28.1935	11.9648	0.424382	-1.23657	0.405921	1	8.94702	12.2774	5.61667	0.457481	-1.12822	0.488481	1	26.15	30.24	15.44	8.49	15.02	9.54	3.98	7.25
ENSG00000226925.1	AC007271.3	0	0	0	NA	NA	NA	NA	0	0	0	NA	NA	NA	NA	0	0	0	0	0	0	0	0
ENSG00000237078.1	AC007272.1	0	0	0	NA	NA	NA	NA	0	0	0	NA	NA	NA	NA	0	0	0	0	0	0	0	0
ENSG00000224672.4	AC007272.3	0	0	0	NA	NA	NA	NA	0.238466	0.476931	0	0	#NAME?	0.993063	1	0	0	0	0	0	0.95	0	0
ENSG00000223422.1	AC007274.2	0	0	0	NA	NA	NA	NA	0	0	0	NA	NA	NA	NA	0	0	0	0	0	0	0	0
ENSG00000236690.2	AC007274.5	0	0	0	NA	NA	NA	NA	0	0	0	NA	NA	NA	NA	0	0	0	0	0	0	0	0
ENSG00000227855.3	AC007276.5	135.481	124.638	146.323	1.17398	0.231409	0.863802	1	162.227	209.75	114.705	0.546865	-0.870742	0.521474	1	118.61	130.66	146.12	146.52	218.23	201.26	112.47	116.94
ENSG00000213981.4	AC007277.3	1.5681	0	3.13619	Inf	Inf	0.178449	1	0.453258	0	0.906515	Inf	Inf	0.623115	1	0	0	3.09	3.19	0	0	0	1.81
ENSG00000236525.1	AC007278.2	0	0	0	NA	NA	NA	NA	0.226629	0	0.453258	Inf	Inf	1	1	0	0	0	0	0	0	0	0.91
ENSG00000234389.1	AC007278.3	0	0	0	NA	NA	NA	NA	0.248826	0	0.497651	Inf	Inf	1	1	0	0	0	0	0	0	1	0
ENSG00000230799.1	AC007279.2	23.1305	18.6643	27.5967	1.47858	0.564212	0.695625	1	8.62898	7.2956	9.96235	1.36553	0.449458	0.802658	1	16.81	20.52	33.96	21.24	6.01	8.58	9.95	9.97
ENSG00000224299.1	AC007282.6	0.788137	0	1.57627	Inf	Inf	0.396234	1	1.67667	0.953863	2.39947	2.51553	1.33086	0.691339	1	0	0	1.03	2.12	0	1.91	2.99	1.81
ENSG00000235579.1	AC007283.4	0.265438	0	0.530877	Inf	Inf	0.985136	1	0.918352	0.476931	1.35977	2.85109	1.51151	0.784296	1	0	0	0	1.06	0	0.95	0	2.72
ENSG00000234431.2	AC007283.5	0	0	0	NA	NA	NA	NA	0	0	0	NA	NA	NA	NA	0	0	0	0	0	0	0	0
ENSG00000227014.1	AC007285.6	11.7895	10.5361	13.0429	1.23793	0.307927	0.862395	1	10.7646	9.79829	11.731	1.19725	0.259722	0.880822	1	10.27	10.8	14.41	11.68	11.01	8.58	8.96	14.5
ENSG00000231519.1	AC007285.7	7.4265	9.67508	5.17792	0.535181	-0.901901	0.61715	1	4.35437	3.45655	5.2522	1.51949	0.603588	0.777645	1	7.47	11.88	8.23	2.12	5.01	1.91	5.97	4.53
ENSG00000267938.1	AC007292.1	2.2731	1.94088	2.60532	1.34234	0.424747	0.97338	1	1.4544	2.9088	0	0	#NAME?	0.157951	1	2.8	1.08	3.09	2.12	2	3.82	0	0
ENSG00000269318.1	AC007292.3	10.3528	9.7044	11.0012	1.13363	0.180951	0.966259	1	10.5557	12.7307	8.38061	0.658299	-0.603185	0.726363	1	14.01	5.4	9.26	12.74	14.02	11.45	4.98	11.78
ENSG00000269807.1	AC007292.4	0.756191	0.466984	1.0454	2.23861	1.16261	0.979144	1	1.68847	0.977469	2.39947	2.45478	1.29559	0.69153	1	0.93	0	1.03	1.06	1	0.95	2.99	1.81
ENSG00000267980.1	AC007292.6	6.8091	7.90941	5.70879	0.721773	-0.470384	0.803985	1	13.9606	17.5944	10.3268	0.586937	-0.768724	0.624304	1	9.34	6.48	8.23	3.19	18.02	17.17	7.96	12.69
ENSG00000269425.1	AC007292.7	5.71573	2.55375	8.8777	3.47634	1.79757	0.304013	1	4.8697	6.84228	2.89712	0.423414	-1.23986	0.488395	1	1.87	3.24	9.26	8.49	7.01	6.68	3.98	1.81
ENSG00000234252.1	AC007308.6	16.2339	20.503	11.9648	0.583566	-0.777033	0.626147	1	13.3932	18.5483	8.2381	0.444143	-1.1709	0.426643	1	14.01	27	15.44	8.49	18.02	19.08	11.94	4.53
ENSG00000272600.1	AC007308.7	0	0	0	NA	NA	NA	NA	0	0	0	NA	NA	NA	NA	0	0	0	0	0	0	0	0
ENSG00000224946.1	AC007312.3	0.269964	0.539928	0	0	#NAME?	1	1	0	0	0	NA	NA	NA	NA	0	1.08	0	0	0	0	0	0
ENSG00000226046.1	AC007316.3	0	0	0	NA	NA	NA	NA	0	0	0	NA	NA	NA	NA	0	0	0	0	0	0	0	0
ENSG00000233128.1	AC007317.1	1.0454	0	2.09079	Inf	Inf	0.33737	1	0	0	0	NA	NA	NA	NA	0	0	2.06	2.12	0	0	0	0
ENSG00000172974.10	AC007318.5	6.19012	3.02074	9.35951	3.09842	1.63153	0.34302	1	5.55103	7.34282	3.75924	0.511962	-0.965892	0.598522	1	2.8	3.24	12.35	6.37	8.01	6.68	2.99	4.53
ENSG00000224063.1	AC007319.1	9.38481	0.466984	18.3026	39.1933	5.29253	0.0138742	0.322995	0.953829	1.4544	0.453258	0.311646	-1.68202	0.714881	1	0.93	0	17.49	19.11	1	1.91	0	0.91
ENSG00000229725.1	AC007322.1	0	0	0	NA	NA	NA	NA	0	0	0	NA	NA	NA	NA	0	0	0	0	0	0	0	0
ENSG00000251618.1	AC007322.3	0	0	0	NA	NA	NA	NA	0	0	0	NA	NA	NA	NA	0	0	0	0	0	0	0	0
ENSG00000227444.1	AC007322.5	0	0	0	NA	NA	NA	NA	0	0	0	NA	NA	NA	NA	0	0	0	0	0	0	0	0
ENSG00000237968.1	AC007322.7	0	0	0	NA	NA	NA	NA	0	0	0	NA	NA	NA	NA	0	0	0	0	0	0	0	0
ENSG00000271275.1	AC007326.9	1.07533	1.61978	0.530877	0.327745	-1.60935	0.792436	1	0	0	0	NA	NA	NA	NA	0	3.24	0	1.06	0	0	0	0
ENSG00000229679.1	AC007327.5	0	0	0	NA	NA	NA	NA	0.238466	0.476931	0	0	#NAME?	0.993063	1	0	0	0	0	0	0.95	0	0
ENSG00000228770.1	AC007327.6	0	0	0	NA	NA	NA	NA	0.248826	0	0.497651	Inf	Inf	1	1	0	0	0	0	0	0	1	0
ENSG00000221515.1	AC007333.1	0	0	0	NA	NA	NA	NA	0	0	0	NA	NA	NA	NA	0	0	0	0	0	0	0	0
ENSG00000221134.1	AC007339.1	0	0	0	NA	NA	NA	NA	0	0	0	NA	NA	NA	NA	0	0	0	0	0	0	0	0
ENSG00000214696.3	AC007347.1	0	0	0	NA	NA	NA	NA	0	0	0	NA	NA	NA	NA	0	0	0	0	0	0	0	0
ENSG00000229424.1	AC007349.4	0	0	0	NA	NA	NA	NA	0	0	0	NA	NA	NA	NA	0	0	0	0	0	0	0	0
ENSG00000235728.1	AC007349.5	0	0	0	NA	NA	NA	NA	0.238466	0.476931	0	0	#NAME?	0.993063	1	0	0	0	0	0	0.95	0	0
ENSG00000230831.1	AC007349.7	0.25726	0	0.514521	Inf	Inf	0.990278	1	0	0	0	NA	NA	NA	NA	0	0	1.03	0	0	0	0	0
ENSG00000221532.1	AC007353.1	0	0	0	NA	NA	NA	NA	0	0	0	NA	NA	NA	NA	0	0	0	0	0	0	0	0
ENSG00000221489.1	AC007358.1	0	0	0	NA	NA	NA	NA	0	0	0	NA	NA	NA	NA	0	0	0	0	0	0	0	0
ENSG00000236951.1	AC007359.6	0	0	0	NA	NA	NA	NA	0	0	0	NA	NA	NA	NA	0	0	0	0	0	0	0	0
ENSG00000180672.4	AC007362.1	668.431	1215.43	121.43	0.0999065	-3.32328	0.0218998	0.438746	592.024	987.574	196.474	0.198946	-2.32955	0.0948392	0.878662	1250.58	1180.28	109.08	133.78	1025.1	950.05	208.02	184.93
ENSG00000225216.2	AC007362.3	8.91179	17.2927	0.530877	0.0306994	-5.02564	0.0146128	0.333933	9.07994	16.2581	1.90182	0.116977	-3.0957	0.0718368	0.743555	20.55	14.04	0	1.06	22.02	10.49	1.99	1.81
ENSG00000162947.4	AC007364.1	0	0	0	NA	NA	NA	NA	0	0	0	NA	NA	NA	NA	0	0	0	0	0	0	0	0
ENSG00000233694.1	AC007365.1	1.29612	1.54684	1.0454	0.675828	-0.565273	1	1	0.238466	0.476931	0	0	#NAME?	0.989107	1	0.93	2.16	1.03	1.06	0	0.95	0	0
ENSG00000253082.1	AC007365.2	0	0	0	NA	NA	NA	NA	0	0	0	NA	NA	NA	NA	0	0	0	0	0	0	0	0
ENSG00000226756.1	AC007365.3	6.15857	7.58831	4.72882	0.623172	-0.682298	0.719606	1	5.53627	5.41149	5.66106	1.04612	0.0650472	1	1	6.54	8.64	3.09	6.37	7.01	3.82	4.98	6.35
ENSG00000227791.3	AC007365.4	0.779959	0	1.55992	Inf	Inf	0.443611	1	0.248826	0	0.497651	Inf	Inf	1	1	0	0	2.06	1.06	0	0	1	0
ENSG00000269883.1	AC007375.1	0.233492	0.466984	0	0	#NAME?	1	1	0	0	0	NA	NA	NA	NA	0.93	0	0	0	0	0	0	0
ENSG00000268898.1	AC007377.1	0	0	0	NA	NA	NA	NA	0	0	0	NA	NA	NA	NA	0	0	0	0	0	0	0	0
ENSG00000223929.1	AC007381.2	0	0	0	NA	NA	NA	NA	0.453258	0	0.906515	Inf	Inf	0.699586	1	0	0	0	0	0	0	0	1.81
ENSG00000228590.1	AC007381.3	0	0	0	NA	NA	NA	NA	0.248826	0	0.497651	Inf	Inf	1	1	0	0	0	0	0	0	1	0
ENSG00000268688.1	AC007382.1	3.9076	3.63361	4.18159	1.15081	0.202649	0.969977	1	13.0911	19.5258	6.65636	0.340901	-1.55257	0.31121	1	1.87	5.4	4.12	4.25	19.02	20.03	6.97	6.35
ENSG00000227946.1	AC007383.3	44.8913	60.5606	29.2221	0.482526	-1.05132	0.45667	1	54.206	92.3354	16.0767	0.174112	-2.52192	0.0815422	0.807357	54.17	66.95	31.9	26.54	93.1	91.57	14.93	17.22
ENSG00000231955.1	AC007383.4	0	0	0	NA	NA	NA	NA	0	0	0	NA	NA	NA	NA	0	0	0	0	0	0	0	0
ENSG00000159186.4	AC007383.6	0	0	0	NA	NA	NA	NA	0.248826	0	0.497651	Inf	Inf	1	1	0	0	0	0	0	0	1	0
ENSG00000237638.1	AC007386.2	0	0	0	NA	NA	NA	NA	0.226629	0	0.453258	Inf	Inf	1	1	0	0	0	0	0	0	0	0.91
ENSG00000227394.1	AC007386.3	1.57426	2.08677	1.06175	0.508803	-0.974822	0.825767	1	5.31719	4.84013	5.79424	1.19712	0.259573	0.954598	1	0.93	3.24	0	2.12	3	6.68	7.96	3.63
ENSG00000232613.2	AC007386.4	3.24152	5.96853	0.514521	0.0862056	-3.53607	0.138151	1	1.90766	2.9088	0.906515	0.311646	-1.68202	0.53	1	6.54	5.4	1.03	0	2	3.82	0	1.81
ENSG00000224646.2	AC007387.2	0.265438	0	0.530877	Inf	Inf	0.990317	1	0	0	0	NA	NA	NA	NA	0	0	0	1.06	0	0	0	0
ENSG00000237979.1	AC007389.1	5.84761	6.43551	5.2597	0.817293	-0.291075	0.902086	1	2.70574	5.41149	0	0	#NAME?	0.0503675	0.594918	7.47	5.4	3.09	7.43	7.01	3.82	0	0
ENSG00000223739.1	AC007389.2	1.2277	1.94088	0.514521	0.265097	-1.91541	0.610649	1	0.7272	1.4544	0	0	#NAME?	0.409438	1	2.8	1.08	1.03	0	1	1.91	0	0
ENSG00000235725.1	AC007389.3	0	0	0	NA	NA	NA	NA	0	0	0	NA	NA	NA	NA	0	0	0	0	0	0	0	0
ENSG00000265899.1	AC007389.4	0	0	0	NA	NA	NA	NA	0	0	0	NA	NA	NA	NA	0	0	0	0	0	0	0	0
ENSG00000233159.1	AC007390.4	0	0	0	NA	NA	NA	NA	0	0	0	NA	NA	NA	NA	0	0	0	0	0	0	0	0
ENSG00000218739.5	AC007390.5	2162.67	2448.71	1876.63	0.766373	-0.383881	0.77312	1	1997.73	2172.88	1822.58	0.838784	-0.253628	0.847241	1	2438.59	2458.83	1871.83	1881.43	2143.3	2202.47	1901.03	1744.14
ENSG00000232028.1	AC007391.2	1.54684	3.09368	0	0	#NAME?	0.181585	1	1.2159	1.97854	0.453258	0.229087	-2.12604	0.564093	1	1.87	4.32	0	0	3	0.95	0	0.91
ENSG00000232046.2	AC007392.3	0	0	0	NA	NA	NA	NA	0.739003	1.47801	0	0	#NAME?	0.474949	1	0	0	0	0	2	0.95	0	0
ENSG00000237179.1	AC007392.4	0	0	0	NA	NA	NA	NA	0.500537	1.00107	0	0	#NAME?	0.673953	1	0	0	0	0	2	0	0	0
ENSG00000223604.1	AC007394.3	0.25726	0	0.514521	Inf	Inf	0.990278	1	0	0	0	NA	NA	NA	NA	0	0	1.03	0	0	0	0	0
ENSG00000235035.1	AC007395.3	0	0	0	NA	NA	NA	NA	0	0	0	NA	NA	NA	NA	0	0	0	0	0	0	0	0
ENSG00000231386.1	AC007395.4	0	0	0	NA	NA	NA	NA	0	0	0	NA	NA	NA	NA	0	0	0	0	0	0	0	0
ENSG00000256845.1	AC007401.1	1.93924	2.33492	1.54356	0.661077	-0.59711	0.870527	1	3.37697	2.40826	4.34568	1.80449	0.851589	0.728436	1	4.67	0	3.09	0	1	3.82	5.97	2.72
ENSG00000217075.1	AC007401.2	4.44703	0	8.89406	Inf	Inf	0.0190242	0.400997	12.6401	2.95601	22.3242	7.55212	2.91688	0.0735712	0.754503	0	0	8.23	9.56	4	1.91	22.89	21.76
ENSG00000222692.1	AC007402.1	0	0	0	NA	NA	NA	NA	0	0	0	NA	NA	NA	NA	0	0	0	0	0	0	0	0
ENSG00000232688.1	AC007403.1	0	0	0	NA	NA	NA	NA	0	0	0	NA	NA	NA	NA	0	0	0	0	0	0	0	0
ENSG00000230525.1	AC007403.2	0.265438	0	0.530877	Inf	Inf	0.987521	1	0.250269	0.500537	0	0	#NAME?	0.991112	1	0	0	0	1.06	1	0	0	0
ENSG00000223859.1	AC007403.3	0.233492	0.466984	0	0	#NAME?	1	1	0	0	0	NA	NA	NA	NA	0.93	0	0	0	0	0	0	0
ENSG00000222033.1	AC007405.2	0.25726	0	0.514521	Inf	Inf	0.984949	1	0.950909	0	1.90182	Inf	Inf	0.344802	1	0	0	1.03	0	0	0	1.99	1.81
ENSG00000234350.1	AC007405.4	10.1259	6.11442	14.1374	2.31214	1.20923	0.444257	1	2.14317	1.47801	2.80833	1.90008	0.926062	0.726436	1	4.67	7.56	12.35	15.93	2	0.95	1.99	3.63
ENSG00000239467.1	AC007405.6	277.833	162.026	393.64	2.4295	1.28066	0.346916	1	54.4941	54.6438	54.3443	0.994519	-0.00792932	1	1	165.31	158.74	417.79	369.49	52.06	57.23	49.77	58.92
ENSG00000235934.1	AC007405.8	2.3395	3.63361	1.0454	0.287702	-1.79735	0.480433	1	2.41859	3.88627	0.950909	0.244684	-2.03101	0.38002	1	1.87	5.4	1.03	1.06	3	4.77	1	0.91
ENSG00000268503.1	AC007421.1	0.994208	1.4739	0.514521	0.349089	-1.51833	0.772511	1	1.21449	1.93133	0.497651	0.257673	-1.95639	0.572658	1	1.87	1.08	1.03	0	1	2.86	1	0
ENSG00000224173.1	AC007422.1	0	0	0	NA	NA	NA	NA	0	0	0	NA	NA	NA	NA	0	0	0	0	0	0	0	0
ENSG00000166329.2	AC007431.1	0	0	0	NA	NA	NA	NA	0	0	0	NA	NA	NA	NA	0	0	0	0	0	0	0	0
ENSG00000266510.1	AC007435.1	0	0	0	NA	NA	NA	NA	0	0	0	NA	NA	NA	NA	0	0	0	0	0	0	0	0
ENSG00000211542.1	AC007436.1	0	0	0	NA	NA	NA	NA	0	0	0	NA	NA	NA	NA	0	0	0	0	0	0	0	0
ENSG00000221128.1	AC007450.1	0	0	0	NA	NA	NA	NA	0	0	0	NA	NA	NA	NA	0	0	0	0	0	0	0	0
ENSG00000267893.1	AC007461.1	0.466984	0.933968	0	0	#NAME?	0.672339	1	0.248826	0	0.497651	Inf	Inf	1	1	1.87	0	0	0	0	0	1	0
ENSG00000226101.1	AC007461.2	0.269964	0.539928	0	0	#NAME?	1	1	3.38429	6.27092	0.497651	0.0793585	-3.65547	0.118535	0.993942	0	1.08	0	0	3	9.54	1	0
ENSG00000226506.1	AC007463.2	0	0	0	NA	NA	NA	NA	0	0	0	NA	NA	NA	NA	0	0	0	0	0	0	0	0
ENSG00000235665.1	AC007464.1	3.93251	0	7.86501	Inf	Inf	0.0337267	0.582787	0.248826	0	0.497651	Inf	Inf	1	1	0	0	6.17	9.56	0	0	1	0
ENSG00000212032.2	AC007486.1	0	0	0	NA	NA	NA	NA	0	0	0	NA	NA	NA	NA	0	0	0	0	0	0	0	0
ENSG00000215923.1	AC007528.1	0	0	0	NA	NA	NA	NA	0	0	0	NA	NA	NA	NA	0	0	0	0	0	0	0	0
ENSG00000252445.1	AC007535.1	0	0	0	NA	NA	NA	NA	0	0	0	NA	NA	NA	NA	0	0	0	0	0	0	0	0
ENSG00000221156.1	AC007551.1	0.269964	0.539928	0	0	#NAME?	1	1	0.499094	0.500537	0.497651	0.994234	-0.00834278	1	1	0	1.08	0	0	1	0	1	0
ENSG00000232736.1	AC007551.2	0.265438	0	0.530877	Inf	Inf	0.987532	1	0.248826	0	0.497651	Inf	Inf	1	1	0	0	0	1.06	0	0	1	0
ENSG00000228878.3	AC007551.3	62.1266	42.2467	82.0064	1.94113	0.956899	0.494388	1	21.4912	36.2372	6.74515	0.186139	-2.42555	0.102184	0.916362	46.7	37.79	84.38	79.63	40.04	32.43	8.96	4.53
ENSG00000235321.1	AC007556.3	0	0	0	NA	NA	NA	NA	0	0	0	NA	NA	NA	NA	0	0	0	0	0	0	0	0
ENSG00000223874.1	AC007557.1	0	0	0	NA	NA	NA	NA	0	0	0	NA	NA	NA	NA	0	0	0	0	0	0	0	0
ENSG00000237479.1	AC007557.2	0	0	0	NA	NA	NA	NA	0	0	0	NA	NA	NA	NA	0	0	0	0	0	0	0	0
ENSG00000227021.1	AC007557.3	0	0	0	NA	NA	NA	NA	0	0	0	NA	NA	NA	NA	0	0	0	0	0	0	0	0
ENSG00000231597.1	AC007557.4	0	0	0	NA	NA	NA	NA	0	0	0	NA	NA	NA	NA	0	0	0	0	0	0	0	0
ENSG00000235993.1	AC007559.1	0	0	0	NA	NA	NA	NA	0	0	0	NA	NA	NA	NA	0	0	0	0	0	0	0	0
ENSG00000238165.1	AC007560.1	0	0	0	NA	NA	NA	NA	0.465094	0.476931	0.453258	0.950363	-0.0734499	1	1	0	0	0	0	0	0.95	0	0.91
ENSG00000215968.2	AC007560.2	0	0	0	NA	NA	NA	NA	0	0	0	NA	NA	NA	NA	0	0	0	0	0	0	0	0
ENSG00000235583.2	AC007562.1	0	0	0	NA	NA	NA	NA	0	0	0	NA	NA	NA	NA	0	0	0	0	0	0	0	0
ENSG00000236295.1	AC007563.1	0.792663	0.539928	1.0454	1.93618	0.953212	0.983186	1	0	0	0	NA	NA	NA	NA	0	1.08	1.03	1.06	0	0	0	0
ENSG00000229352.1	AC007563.3	0	0	0	NA	NA	NA	NA	0	0	0	NA	NA	NA	NA	0	0	0	0	0	0	0	0
ENSG00000237930.1	AC007563.4	0.265438	0	0.530877	Inf	Inf	0.987606	1	0.238466	0.476931	0	0	#NAME?	0.990994	1	0	0	0	1.06	0	0.95	0	0
ENSG00000236886.2	AC007563.5	0	0	0	NA	NA	NA	NA	0	0	0	NA	NA	NA	NA	0	0	0	0	0	0	0	0
ENSG00000244055.1	AC007566.10	11.0792	7.58831	14.5701	1.92008	0.941164	0.54218	1	9.25355	13.7082	4.79894	0.350079	-1.51425	0.336291	1	6.54	8.64	18.52	10.62	15.02	12.4	5.97	3.63
ENSG00000230927.2	AC007566.11	0	0	0	NA	NA	NA	NA	0	0	0	NA	NA	NA	NA	0	0	0	0	0	0	0	0
ENSG00000266112.1	AC007567.1	0	0	0	NA	NA	NA	NA	0	0	0	NA	NA	NA	NA	0	0	0	0	0	0	0	0
ENSG00000224136.1	AC007568.1	0	0	0	NA	NA	NA	NA	0	0	0	NA	NA	NA	NA	0	0	0	0	0	0	0	0
ENSG00000220993.1	AC007611.1	0	0	0	NA	NA	NA	NA	0.250269	0.500537	0	0	#NAME?	0.9931	1	0	0	0	0	1	0	0	0
ENSG00000203648.3	AC007618.3	0	0	0	NA	NA	NA	NA	0.226629	0	0.453258	Inf	Inf	1	1	0	0	0	0	0	0	0	0.91
ENSG00000242539.2	AC007620.3	231.38	259.054	203.705	0.786343	-0.346769	0.799111	1	128.311	144.637	111.985	0.774251	-0.369127	0.789188	1	250.3	267.8	209.92	197.49	167.18	122.09	112.47	111.5
ENSG00000264131.1	AC007631.1	0	0	0	NA	NA	NA	NA	0	0	0	NA	NA	NA	NA	0	0	0	0	0	0	0	0
ENSG00000235464.1	AC007652.1	0	0	0	NA	NA	NA	NA	0	0	0	NA	NA	NA	NA	0	0	0	0	0	0	0	0
ENSG00000226297.1	AC007677.2	0	0	0	NA	NA	NA	NA	0	0	0	NA	NA	NA	NA	0	0	0	0	0	0	0	0
ENSG00000213739.3	AC007679.1	0	0	0	NA	NA	NA	NA	0.248826	0	0.497651	Inf	Inf	1	1	0	0	0	0	0	0	1	0
ENSG00000225610.1	AC007679.3	0	0	0	NA	NA	NA	NA	0.250269	0.500537	0	0	#NAME?	0.9931	1	0	0	0	0	1	0	0	0
ENSG00000237041.1	AC007679.4	0	0	0	NA	NA	NA	NA	0	0	0	NA	NA	NA	NA	0	0	0	0	0	0	0	0
ENSG00000237374.1	AC007680.2	0	0	0	NA	NA	NA	NA	0	0	0	NA	NA	NA	NA	0	0	0	0	0	0	0	0
ENSG00000231918.1	AC007682.1	0	0	0	NA	NA	NA	NA	0.497651	0	0.995302	Inf	Inf	0.691923	1	0	0	0	0	0	0	1.99	0
ENSG00000216011.1	AC007682.2	0	0	0	NA	NA	NA	NA	0	0	0	NA	NA	NA	NA	0	0	0	0	0	0	0	0
ENSG00000272385.1	AC007682.3	0	0	0	NA	NA	NA	NA	0	0	0	NA	NA	NA	NA	0	0	0	0	0	0	0	0
ENSG00000203632.3	AC007690.1	32.9698	47.106	18.8335	0.399811	-1.32261	0.351369	1	31.6482	54.7382	8.55818	0.156347	-2.67717	0.0712098	0.739619	46.7	47.51	17.49	20.17	56.06	53.42	8.96	8.16
ENSG00000265300.1	AC007731.1	0	0	0	NA	NA	NA	NA	0	0	0	NA	NA	NA	NA	0	0	0	0	0	0	0	0
ENSG00000237750.2	AC007740.1	0	0	0	NA	NA	NA	NA	0	0	0	NA	NA	NA	NA	0	0	0	0	0	0	0	0
ENSG00000225896.1	AC007742.3	0	0	0	NA	NA	NA	NA	0	0	0	NA	NA	NA	NA	0	0	0	0	0	0	0	0
ENSG00000250868.2	AC007742.7	0	0	0	NA	NA	NA	NA	0	0	0	NA	NA	NA	NA	0	0	0	0	0	0	0	0
ENSG00000233251.3	AC007743.1	0.233492	0.466984	0	0	#NAME?	1	1	2.83053	0	5.66106	Inf	Inf	0.0616215	0.677522	0.93	0	0	0	0	0	4.98	6.35
ENSG00000236841.3	AC007750.5	0	0	0	NA	NA	NA	NA	0.702083	0	1.40417	Inf	Inf	0.497186	1	0	0	0	0	0	0	1	1.81
ENSG00000263960.1	AC007773.1	2.02402	1.94088	2.10715	1.08567	0.118582	1	1	1.42932	1.90773	0.950909	0.498452	-1.00447	0.792489	1	2.8	1.08	1.03	3.19	0	3.82	1	0.91
ENSG00000267213.3	AC007773.2	30.3617	14.7096	46.0138	3.12814	1.64531	0.248487	1	20.2797	14.9737	25.5858	1.70871	0.772908	0.603673	1	12.14	17.28	44.25	47.78	8.01	21.94	24.88	26.29
ENSG00000269093.1	AC007773.3	0	0	0	NA	NA	NA	NA	0	0	0	NA	NA	NA	NA	0	0	0	0	0	0	0	0
ENSG00000267610.1	AC007787.2	1.55251	0.466984	2.63803	5.64907	2.49801	0.424678	1	3.1089	4.31599	1.90182	0.440645	-1.18231	0.579957	1	0.93	0	1.03	4.25	1	7.63	1.99	1.81
ENSG00000226205.1	AC007790.4	1.74587	1.40095	2.09079	1.49241	0.577644	0.975254	1	0.71392	0.476931	0.950909	1.99381	0.995526	1	1	2.8	0	2.06	2.12	0	0.95	1	0.91
ENSG00000267617.1	AC007795.1	0	0	0	NA	NA	NA	NA	0	0	0	NA	NA	NA	NA	0	0	0	0	0	0	0	0
ENSG00000267662.1	AC007796.1	2.85566	5.18045	0.530877	0.102477	-3.28663	0.203837	1	0	0	0	NA	NA	NA	NA	2.8	7.56	0	1.06	0	0	0	0
ENSG00000221233.2	AC007842.1	0.233492	0.466984	0	0	#NAME?	1	1	0	0	0	NA	NA	NA	NA	0.93	0	0	0	0	0	0	0
ENSG00000231859.1	AC007875.2	0.233492	0.466984	0	0	#NAME?	1	1	0	0	0	NA	NA	NA	NA	0.93	0	0	0	0	0	0	0
ENSG00000235982.1	AC007875.3	0	0	0	NA	NA	NA	NA	0	0	0	NA	NA	NA	NA	0	0	0	0	0	0	0	0
ENSG00000224342.1	AC007879.1	0.265438	0	0.530877	Inf	Inf	0.990317	1	0	0	0	NA	NA	NA	NA	0	0	0	1.06	0	0	0	0
ENSG00000234902.2	AC007879.2	13.1814	2.33492	24.0278	10.2906	3.36326	0.0510369	0.7728	3.85239	1.95494	5.74985	2.94119	1.5564	0.417097	1	4.67	0	24.7	23.36	2	1.91	6.97	4.53
ENSG00000240440.1	AC007879.3	2.36076	0.539928	4.18159	7.74472	2.95321	0.246123	1	0.73756	0.977469	0.497651	0.509122	-0.973916	0.985429	1	0	1.08	4.12	4.25	1	0.95	1	0
ENSG00000225916.1	AC007879.4	0.788137	0	1.57627	Inf	Inf	0.443854	1	0.238466	0.476931	0	0	#NAME?	0.989627	1	0	0	1.03	2.12	0	0.95	0	0
ENSG00000223725.2	AC007879.5	10.1287	4.49463	15.7627	3.50701	1.81024	0.263703	1	3.88495	1.47801	6.29189	4.25701	2.08984	0.280613	1	4.67	4.32	10.29	21.24	2	0.95	8.96	3.63
ENSG00000225064.1	AC007879.6	0	0	0	NA	NA	NA	NA	0.465094	0.476931	0.453258	0.950363	-0.0734499	1	1	0	0	0	0	0	0.95	0	0.91
ENSG00000229647.1	AC007879.7	9.3775	1.54684	17.2082	11.1247	3.4757	0.0484842	0.747813	5.97792	0.500537	11.4553	22.886	4.51639	0.0320291	0.436913	0.93	2.16	19.55	14.86	1	0	12.94	9.97
ENSG00000234572.1	AC007880.1	0.490752	0.466984	0.514521	1.10179	0.139856	1	1	0	0	0	NA	NA	NA	NA	0.93	0	1.03	0	0	0	0	0
ENSG00000264051.1	AC007881.1	0	0	0	NA	NA	NA	NA	0.250269	0.500537	0	0	#NAME?	0.9931	1	0	0	0	0	1	0	0	0
ENSG00000264382.1	AC007881.2	0	0	0	NA	NA	NA	NA	0	0	0	NA	NA	NA	NA	0	0	0	0	0	0	0	0
ENSG00000233870.1	AC007881.4	0	0	0	NA	NA	NA	NA	0	0	0	NA	NA	NA	NA	0	0	0	0	0	0	0	0
ENSG00000224891.1	AC007899.3	1.27235	2.01382	0.530877	0.263616	-1.92349	0.588813	1	2.42891	2.95601	1.90182	0.643373	-0.636273	0.854829	1	1.87	2.16	0	1.06	4	1.91	1.99	1.81
ENSG00000264711.1	AC007919.1	0	0	0	NA	NA	NA	NA	0	0	0	NA	NA	NA	NA	0	0	0	0	0	0	0	0
ENSG00000224611.1	AC007919.18	0	0	0	NA	NA	NA	NA	0	0	0	NA	NA	NA	NA	0	0	0	0	0	0	0	0
ENSG00000231384.1	AC007919.19	1.04992	0.539928	1.55992	2.88912	1.53063	0.748743	1	0.250269	0.500537	0	0	#NAME?	0.989443	1	0	1.08	2.06	1.06	1	0	0	0
ENSG00000269496.1	AC007919.2	0	0	0	NA	NA	NA	NA	0.248826	0	0.497651	Inf	Inf	1	1	0	0	0	0	0	0	1	0
ENSG00000263863.1	AC007948.1	0	0	0	NA	NA	NA	NA	0	0	0	NA	NA	NA	NA	0	0	0	0	0	0	0	0
ENSG00000259268.1	AC007950.1	0	0	0	NA	NA	NA	NA	0	0	0	NA	NA	NA	NA	0	0	0	0	0	0	0	0
ENSG00000214844.3	AC007952.1	0	0	0	NA	NA	NA	NA	0	0	0	NA	NA	NA	NA	0	0	0	0	0	0	0	0
ENSG00000266311.2	AC007952.4	0	0	0	NA	NA	NA	NA	0	0	0	NA	NA	NA	NA	0	0	0	0	0	0	0	0
ENSG00000228157.2	AC007952.5	0	0	0	NA	NA	NA	NA	0.702083	0	1.40417	Inf	Inf	0.497186	1	0	0	0	0	0	0	1	1.81
ENSG00000197665.5	AC007952.6	0	0	0	NA	NA	NA	NA	0	0	0	NA	NA	NA	NA	0	0	0	0	0	0	0	0
ENSG00000214670.3	AC007956.1	0	0	0	NA	NA	NA	NA	0	0	0	NA	NA	NA	NA	0	0	0	0	0	0	0	0
ENSG00000269393.1	AC007965.1	0	0	0	NA	NA	NA	NA	0	0	0	NA	NA	NA	NA	0	0	0	0	0	0	0	0
ENSG00000226747.2	AC007966.1	3.12801	0	6.25603	Inf	Inf	0.0420006	0.680283	5.51863	2.47908	8.55818	3.45216	1.7875	0.311748	1	0	0	7.2	5.31	4	0.95	8.96	8.16
ENSG00000228207.1	AC007967.2	0	0	0	NA	NA	NA	NA	0	0	0	NA	NA	NA	NA	0	0	0	0	0	0	0	0
ENSG00000173357.8	AC007967.3	0	0	0	NA	NA	NA	NA	0	0	0	NA	NA	NA	NA	0	0	0	0	0	0	0	0
ENSG00000230025.1	AC007967.4	0	0	0	NA	NA	NA	NA	0	0	0	NA	NA	NA	NA	0	0	0	0	0	0	0	0
ENSG00000234061.1	AC007969.4	0	0	0	NA	NA	NA	NA	0.940549	0.476931	1.40417	2.94417	1.55786	0.792894	1	0	0	0	0	0	0.95	1	1.81
ENSG00000233762.2	AC007969.5	38.775	26.3256	51.2245	1.9458	0.960367	0.488383	1	34.5582	33.7109	35.4056	1.05027	0.0707638	0.977058	1	22.42	30.24	50.42	52.03	34.04	33.39	41.8	29.01
ENSG00000234281.1	AC007970.1	12.0201	12.01	12.0302	1.00169	0.00243006	1	1	7.49583	7.2956	7.69606	1.05489	0.0770919	1	1	12.14	11.88	11.32	12.74	6.01	8.58	9.95	5.44
ENSG00000221178.1	AC008045.1	0	0	0	NA	NA	NA	NA	0	0	0	NA	NA	NA	NA	0	0	0	0	0	0	0	0
ENSG00000227365.1	AC008060.5	0	0	0	NA	NA	NA	NA	0	0	0	NA	NA	NA	NA	0	0	0	0	0	0	0	0
ENSG00000218672.1	AC008060.7	0	0	0	NA	NA	NA	NA	0	0	0	NA	NA	NA	NA	0	0	0	0	0	0	0	0
ENSG00000236544.1	AC008060.8	0.994208	1.4739	0.514521	0.349089	-1.51833	0.788334	1	0.250269	0.500537	0	0	#NAME?	0.989501	1	1.87	1.08	1.03	0	1	0	0	0
ENSG00000230918.1	AC008063.2	0	0	0	NA	NA	NA	NA	0	0	0	NA	NA	NA	NA	0	0	0	0	0	0	0	0
ENSG00000233397.1	AC008063.3	0.994208	1.4739	0.514521	0.349089	-1.51833	0.79638	1	0	0	0	NA	NA	NA	NA	1.87	1.08	1.03	0	0	0	0	0
ENSG00000264740.1	AC008064.1	0	0	0	NA	NA	NA	NA	0	0	0	NA	NA	NA	NA	0	0	0	0	0	0	0	0
ENSG00000224553.1	AC008065.1	0.994208	1.4739	0.514521	0.349089	-1.51833	0.78353	1	0.453258	0	0.906515	Inf	Inf	0.633804	1	1.87	1.08	1.03	0	0	0	0	1.81
ENSG00000237031.3	AC008067.2	0	0	0	NA	NA	NA	NA	0	0	0	NA	NA	NA	NA	0	0	0	0	0	0	0	0
ENSG00000223536.1	AC008069.1	0	0	0	NA	NA	NA	NA	0	0	0	NA	NA	NA	NA	0	0	0	0	0	0	0	0
ENSG00000224604.1	AC008069.2	0	0	0	NA	NA	NA	NA	1.44856	0	2.89712	Inf	Inf	0.211355	1	0	0	0	0	0	0	3.98	1.81
ENSG00000228681.1	AC008072.1	0	0	0	NA	NA	NA	NA	0	0	0	NA	NA	NA	NA	0	0	0	0	0	0	0	0
ENSG00000232642.1	AC008073.7	0.784485	0.539928	1.02904	1.90589	0.930462	0.980355	1	0.941992	0.977469	0.906515	0.927411	-0.108719	1	1	0	1.08	2.06	0	1	0.95	0	1.81
ENSG00000223754.1	AC008073.9	0.530877	0	1.06175	Inf	Inf	0.665922	1	0	0	0	NA	NA	NA	NA	0	0	0	2.12	0	0	0	0
ENSG00000223935.1	AC008074.3	2.5623	1.4739	3.65071	2.47691	1.30854	0.591205	1	3.30887	1.00107	5.61667	5.61064	2.48816	0.229845	1	1.87	1.08	4.12	3.19	2	0	3.98	7.25
ENSG00000223863.1	AC008074.4	0	0	0	NA	NA	NA	NA	0.238466	0.476931	0	0	#NAME?	0.993063	1	0	0	0	0	0	0.95	0	0
ENSG00000237217.1	AC008074.5	0.788137	0	1.57627	Inf	Inf	0.404626	1	1.21446	1.47801	0.950909	0.643373	-0.636273	0.9845	1	0	0	1.03	2.12	2	0.95	1	0.91
ENSG00000187979.4	AC008079.9	0	0	0	NA	NA	NA	NA	0	0	0	NA	NA	NA	NA	0	0	0	0	0	0	0	0
ENSG00000252811.1	AC008085.1	0	0	0	NA	NA	NA	NA	0	0	0	NA	NA	NA	NA	0	0	0	0	0	0	0	0
ENSG00000260907.1	AC008088.4	1.77869	2.01382	1.54356	0.766483	-0.383674	1	1	0.488734	0.977469	0	0	#NAME?	0.597413	1	1.87	2.16	3.09	0	1	0.95	0	0
ENSG00000238641.1	AC008122.1	0.800841	0.539928	1.06175	1.96647	0.97561	0.983258	1	0	0	0	NA	NA	NA	NA	0	1.08	0	2.12	0	0	0	0
ENSG00000182824.6	AC008132.1	0	0	0	NA	NA	NA	NA	5.96012	2.9088	9.01144	3.09799	1.63133	0.365172	1	0	0	0	0	2	3.82	8.96	9.07
ENSG00000234764.2	AC008132.12	0	0	0	NA	NA	NA	NA	0	0	0	NA	NA	NA	NA	0	0	0	0	0	0	0	0
ENSG00000161103.7	AC008132.13	0	0	0	NA	NA	NA	NA	0	0	0	NA	NA	NA	NA	0	0	0	0	0	0	0	0
ENSG00000239989.1	AC008132.14	0	0	0	NA	NA	NA	NA	0	0	0	NA	NA	NA	NA	0	0	0	0	0	0	0	0
ENSG00000203432.1	AC008147.1	0	0	0	NA	NA	NA	NA	0	0	0	NA	NA	NA	NA	0	0	0	0	0	0	0	0
ENSG00000203433.1	AC008147.2	0.994208	1.4739	0.514521	0.349089	-1.51833	0.782833	1	0.487291	0.476931	0.497651	1.04344	0.0613534	1	1	1.87	1.08	1.03	0	0	0.95	1	0
ENSG00000231098.1	AC008154.4	2.86019	5.72038	0	0	#NAME?	0.0738974	0.967523	0	0	0	NA	NA	NA	NA	2.8	8.64	0	0	0	0	0	0
ENSG00000229177.1	AC008154.5	0	0	0	NA	NA	NA	NA	0	0	0	NA	NA	NA	NA	0	0	0	0	0	0	0	0
ENSG00000213237.4	AC008155.1	0.265438	0	0.530877	Inf	Inf	0.987694	1	0.226629	0	0.453258	Inf	Inf	1	1	0	0	0	1.06	0	0	0	0.91
ENSG00000213238.5	AC008155.2	0	0	0	NA	NA	NA	NA	0	0	0	NA	NA	NA	NA	0	0	0	0	0	0	0	0
ENSG00000234113.2	AC008163.4	0	0	0	NA	NA	NA	NA	0	0	0	NA	NA	NA	NA	0	0	0	0	0	0	0	0
ENSG00000232968.1	AC008163.6	0	0	0	NA	NA	NA	NA	0	0	0	NA	NA	NA	NA	0	0	0	0	0	0	0	0
ENSG00000266512.1	AC008166.1	0	0	0	NA	NA	NA	NA	0	0	0	NA	NA	NA	NA	0	0	0	0	0	0	0	0
ENSG00000223890.1	AC008171.1	0	0	0	NA	NA	NA	NA	0	0	0	NA	NA	NA	NA	0	0	0	0	0	0	0	0
ENSG00000231570.1	AC008173.1	0	0	0	NA	NA	NA	NA	0	0	0	NA	NA	NA	NA	0	0	0	0	0	0	0	0
ENSG00000231646.1	AC008174.3	3.67159	0.539928	6.80326	12.6003	3.65539	0.0969104	1	6.02944	9.25054	2.80833	0.303586	-1.71982	0.326232	1	0	1.08	6.17	7.43	8.01	10.49	1.99	3.63
ENSG00000235059.1	AC008175.1	0	0	0	NA	NA	NA	NA	0	0	0	NA	NA	NA	NA	0	0	0	0	0	0	0	0
ENSG00000224545.1	AC008264.4	0.25726	0	0.514521	Inf	Inf	0.98547	1	0.702083	0	1.40417	Inf	Inf	0.470672	1	0	0	1.03	0	0	0	1	1.81
ENSG00000214815.2	AC008265.2	0.269964	0.539928	0	0	#NAME?	1	1	0.453258	0	0.906515	Inf	Inf	0.667095	1	0	1.08	0	0	0	0	0	1.81
ENSG00000267941.1	AC008267.1	3.24518	5.4286	1.06175	0.195585	-2.35413	0.263185	1	3.12211	4.38681	1.85742	0.423412	-1.23987	0.572181	1	6.54	4.32	0	2.12	4	4.77	1	2.72
ENSG00000235584.2	AC008268.1	0.265438	0	0.530877	Inf	Inf	0.986319	1	0.476931	0.953863	0	0	#NAME?	0.645587	1	0	0	0	1.06	0	1.91	0	0
ENSG00000237510.3	AC008268.2	0.269964	0.539928	0	0	#NAME?	1	1	0	0	0	NA	NA	NA	NA	0	1.08	0	0	0	0	0	0
ENSG00000229321.1	AC008269.2	1.31901	0	2.63803	Inf	Inf	0.239334	1	0.248826	0	0.497651	Inf	Inf	1	1	0	0	1.03	4.25	0	0	1	0
ENSG00000231031.2	AC008271.1	0	0	0	NA	NA	NA	NA	0.465094	0.476931	0.453258	0.950363	-0.0734499	1	1	0	0	0	0	0	0.95	0	0.91
ENSG00000223642.3	AC008277.1	1.01798	1.00691	1.02904	1.02198	0.0313632	1	1	0.500537	1.00107	0	0	#NAME?	0.610277	1	0.93	1.08	2.06	0	2	0	0	0
ENSG00000234022.1	AC008278.2	0.490752	0.466984	0.514521	1.10179	0.139856	1	1	0.497651	0	0.995302	Inf	Inf	0.649584	1	0.93	0	1.03	0	0	0	1.99	0
ENSG00000224194.1	AC008278.3	0	0	0	NA	NA	NA	NA	0	0	0	NA	NA	NA	NA	0	0	0	0	0	0	0	0
ENSG00000235937.1	AC008280.1	0.527224	0.539928	0.514521	0.952943	-0.0695381	1	1	0.953829	1.4544	0.453258	0.311646	-1.68202	0.749199	1	0	1.08	1.03	0	1	1.91	0	0.91
ENSG00000241114.1	AC008280.3	0	0	0	NA	NA	NA	NA	0	0	0	NA	NA	NA	NA	0	0	0	0	0	0	0	0
ENSG00000228909.1	AC008281.1	0.788137	0	1.57627	Inf	Inf	0.404888	1	1.20262	1.00107	1.40417	1.40266	0.488165	1	1	0	0	1.03	2.12	2	0	1	1.81
ENSG00000268208.1	AC008372.1	0.530877	0	1.06175	Inf	Inf	0.624328	1	0.475454	0	0.950909	Inf	Inf	0.648933	1	0	0	0	2.12	0	0	1	0.91
ENSG00000268217.1	AC008387.1	0	0	0	NA	NA	NA	NA	0	0	0	NA	NA	NA	NA	0	0	0	0	0	0	0	0
ENSG00000265665.1	AC008391.1	0	0	0	NA	NA	NA	NA	0.500537	1.00107	0	0	#NAME?	0.673953	1	0	0	0	0	2	0	0	0
ENSG00000233828.2	AC008394.1	0	0	0	NA	NA	NA	NA	0	0	0	NA	NA	NA	NA	0	0	0	0	0	0	0	0
ENSG00000221167.1	AC008397.1	0	0	0	NA	NA	NA	NA	0.250269	0.500537	0	0	#NAME?	0.9931	1	0	0	0	0	1	0	0	0
ENSG00000221131.2	AC008410.1	0	0	0	NA	NA	NA	NA	0	0	0	NA	NA	NA	NA	0	0	0	0	0	0	0	0
ENSG00000251583.1	AC008427.2	1.54231	2.55375	0.530877	0.207881	-2.26617	0.499614	1	0.226629	0	0.453258	Inf	Inf	1	1	1.87	3.24	0	1.06	0	0	0	0.91
ENSG00000232324.1	AC008440.10	1.79052	1.4739	2.10715	1.42965	0.515659	0.973222	1	7.89889	4.84013	10.9576	2.26392	1.17882	0.487271	1	1.87	1.08	1.03	3.19	3	6.68	11.94	9.97
ENSG00000232220.2	AC008440.5	0	0	0	NA	NA	NA	NA	0	0	0	NA	NA	NA	NA	0	0	0	0	0	0	0	0
ENSG00000268397.1	AC008443.1	0	0	0	NA	NA	NA	NA	0	0	0	NA	NA	NA	NA	0	0	0	0	0	0	0	0
ENSG00000269267.1	AC008498.1	0	0	0	NA	NA	NA	NA	0.749363	1.00107	0.497651	0.497117	-1.00834	0.988343	1	0	0	0	0	2	0	1	0
ENSG00000266499.1	AC008536.1	0.269964	0.539928	0	0	#NAME?	1	1	0	0	0	NA	NA	NA	NA	0	1.08	0	0	0	0	0	0
ENSG00000203442.2	AC008555.1	0	0	0	NA	NA	NA	NA	0	0	0	NA	NA	NA	NA	0	0	0	0	0	0	0	0
ENSG00000213084.1	AC008555.2	0	0	0	NA	NA	NA	NA	0	0	0	NA	NA	NA	NA	0	0	0	0	0	0	0	0
ENSG00000251135.2	AC008565.1	0	0	0	NA	NA	NA	NA	0	0	0	NA	NA	NA	NA	0	0	0	0	0	0	0	0
ENSG00000222316.1	AC008581.1	0	0	0	NA	NA	NA	NA	1.2041	1.95494	0.453258	0.231853	-2.10872	0.604537	1	0	0	0	0	2	1.91	0	0.91
ENSG00000251000.1	AC008592.3	1.01345	0.466984	1.55992	3.34041	1.74003	0.719782	1	2.70138	3.45655	1.94621	0.56305	-0.828664	0.74949	1	0.93	0	2.06	1.06	5.01	1.91	2.99	0.91
ENSG00000251409.1	AC008592.4	0	0	0	NA	NA	NA	NA	0.238466	0.476931	0	0	#NAME?	0.993063	1	0	0	0	0	0	0.95	0	0
ENSG00000250362.1	AC008592.5	2.60532	0	5.21063	Inf	Inf	0.070047	0.939816	1.18937	0.476931	1.90182	3.98761	1.99553	0.581945	1	0	0	6.17	4.25	0	0.95	1.99	1.81
ENSG00000250955.1	AC008592.7	0.233492	0.466984	0	0	#NAME?	1	1	0	0	0	NA	NA	NA	NA	0.93	0	0	0	0	0	0	0
ENSG00000272021.1	AC008592.8	0.792663	0.539928	1.0454	1.93618	0.953212	0.97852	1	4.28053	0.500537	8.06053	16.1038	4.00932	0.0761325	0.769232	0	1.08	1.03	1.06	1	0	7.96	8.16
ENSG00000221070.1	AC008625.1	0	0	0	NA	NA	NA	NA	0	0	0	NA	NA	NA	NA	0	0	0	0	0	0	0	0
ENSG00000222732.1	AC008671.1	1.03068	1.54684	0.514521	0.332627	-1.58802	0.787529	1	0.226629	0	0.453258	Inf	Inf	1	1	0.93	2.16	1.03	0	0	0	0	0.91
ENSG00000263401.1	AC008674.1	0	0	0	NA	NA	NA	NA	0	0	0	NA	NA	NA	NA	0	0	0	0	0	0	0	0
ENSG00000214109.3	AC008686.1	0.233492	0.466984	0	0	#NAME?	1	1	1.6086	0	3.2172	Inf	Inf	0.162032	1	0.93	0	0	0	0	0	1	5.44
ENSG00000254199.1	AC008691.1	0	0	0	NA	NA	NA	NA	0	0	0	NA	NA	NA	NA	0	0	0	0	0	0	0	0
ENSG00000254336.1	AC008694.2	0.535402	0.539928	0.530877	0.983236	-0.0243903	1	1	0	0	0	NA	NA	NA	NA	0	1.08	0	1.06	0	0	0	0
ENSG00000253798.1	AC008694.3	0	0	0	NA	NA	NA	NA	0	0	0	NA	NA	NA	NA	0	0	0	0	0	0	0	0
ENSG00000249738.2	AC008697.1	0.233492	0.466984	0	0	#NAME?	1	1	0.950909	0	1.90182	Inf	Inf	0.346283	1	0.93	0	0	0	0	0	1.99	1.81
ENSG00000253298.1	AC008703.1	0	0	0	NA	NA	NA	NA	0.702083	0	1.40417	Inf	Inf	0.497186	1	0	0	0	0	0	0	1	1.81
ENSG00000266432.1	AC008703.2	0	0	0	NA	NA	NA	NA	0	0	0	NA	NA	NA	NA	0	0	0	0	0	0	0	0
ENSG00000239048.1	AC008706.1	0	0	0	NA	NA	NA	NA	0	0	0	NA	NA	NA	NA	0	0	0	0	0	0	0	0
ENSG00000256439.1	AC008731.1	0	0	0	NA	NA	NA	NA	0	0	0	NA	NA	NA	NA	0	0	0	0	0	0	0	0
ENSG00000230259.2	AC008738.1	0	0	0	NA	NA	NA	NA	0	0	0	NA	NA	NA	NA	0	0	0	0	0	0	0	0
ENSG00000264355.1	AC008738.2	0	0	0	NA	NA	NA	NA	0	0	0	NA	NA	NA	NA	0	0	0	0	0	0	0	0
ENSG00000237955.1	AC008746.10	0	0	0	NA	NA	NA	NA	0	0	0	NA	NA	NA	NA	0	0	0	0	0	0	0	0
ENSG00000267838.1	AC008746.12	0	0	0	NA	NA	NA	NA	0	0	0	NA	NA	NA	NA	0	0	0	0	0	0	0	0
ENSG00000227407.1	AC008746.3	0	0	0	NA	NA	NA	NA	0	0	0	NA	NA	NA	NA	0	0	0	0	0	0	0	0
ENSG00000235681.1	AC008746.5	0	0	0	NA	NA	NA	NA	0	0	0	NA	NA	NA	NA	0	0	0	0	0	0	0	0
ENSG00000213016.3	AC008746.9	0	0	0	NA	NA	NA	NA	0	0	0	NA	NA	NA	NA	0	0	0	0	0	0	0	0
ENSG00000221584.2	AC008747.1	0	0	0	NA	NA	NA	NA	0	0	0	NA	NA	NA	NA	0	0	0	0	0	0	0	0
ENSG00000216102.1	AC008752.1	0	0	0	NA	NA	NA	NA	0.248826	0	0.497651	Inf	Inf	1	1	0	0	0	0	0	0	1	0
ENSG00000265379.1	AC008752.2	0	0	0	NA	NA	NA	NA	0.248826	0	0.497651	Inf	Inf	1	1	0	0	0	0	0	0	1	0
ENSG00000266247.1	AC008752.3	0.25726	0	0.514521	Inf	Inf	0.990278	1	0	0	0	NA	NA	NA	NA	0	0	1.03	0	0	0	0	0
ENSG00000238150.1	AC008753.3	2.87327	2.6267	3.11984	1.18774	0.248221	0.971901	1	5.30823	5.36427	5.2522	0.979106	-0.0304624	1	1	0.93	4.32	4.12	2.12	5.01	5.72	5.97	4.53
ENSG00000269564.1	AC008753.4	0	0	0	NA	NA	NA	NA	0	0	0	NA	NA	NA	NA	0	0	0	0	0	0	0	0
ENSG00000228323.2	AC008753.6	2.54595	1.4739	3.618	2.45472	1.29556	0.583871	1	6.21475	5.36427	7.06523	1.31709	0.397353	0.848871	1	1.87	1.08	6.17	1.06	5.01	5.72	5.97	8.16
ENSG00000221195.2	AC008780.1	0	0	0	NA	NA	NA	NA	0	0	0	NA	NA	NA	NA	0	0	0	0	0	0	0	0
ENSG00000228737.2	AC008781.7	1.0581	0.539928	1.57627	2.91942	1.54568	0.749309	1	0.226629	0	0.453258	Inf	Inf	1	1	0	1.08	1.03	2.12	0	0	0	0.91
ENSG00000248901.1	AC008834.1	0	0	0	NA	NA	NA	NA	0	0	0	NA	NA	NA	NA	0	0	0	0	0	0	0	0
ENSG00000249101.1	AC008834.2	0.265438	0	0.530877	Inf	Inf	0.990317	1	0	0	0	NA	NA	NA	NA	0	0	0	1.06	0	0	0	0
ENSG00000223200.1	AC008836.1	0	0	0	NA	NA	NA	NA	0	0	0	NA	NA	NA	NA	0	0	0	0	0	0	0	0
ENSG00000227836.1	AC008850.3	0.265438	0	0.530877	Inf	Inf	0.985597	1	0.70356	0.953863	0.453258	0.475181	-1.07345	0.98717	1	0	0	0	1.06	0	1.91	0	0.91
ENSG00000213702.2	AC008865.1	0	0	0	NA	NA	NA	NA	0	0	0	NA	NA	NA	NA	0	0	0	0	0	0	0	0
ENSG00000238335.1	AC008869.1	0	0	0	NA	NA	NA	NA	0.248826	0	0.497651	Inf	Inf	1	1	0	0	0	0	0	0	1	0
ENSG00000268280.1	AC008914.1	0	0	0	NA	NA	NA	NA	0.475454	0	0.950909	Inf	Inf	0.695622	1	0	0	0	0	0	0	1	0.91
ENSG00000237705.1	AC008937.2	1.01798	1.00691	1.02904	1.02198	0.0313632	1	1	0.976025	1.4544	0.497651	0.342169	-1.54722	0.740097	1	0.93	1.08	2.06	0	1	1.91	1	0
ENSG00000225230.1	AC008937.3	3.11494	3.09368	3.13619	1.01374	0.0196898	1	1	4.35874	5.41149	3.30598	0.61092	-0.710945	0.742328	1	1.87	4.32	3.09	3.19	7.01	3.82	2.99	3.63
ENSG00000264465.1	AC008938.1	0	0	0	NA	NA	NA	NA	0	0	0	NA	NA	NA	NA	0	0	0	0	0	0	0	0
ENSG00000228650.2	AC008940.1	0.265438	0	0.530877	Inf	Inf	0.987694	1	0.226629	0	0.453258	Inf	Inf	1	1	0	0	0	1.06	0	0	0	0.91
ENSG00000268424.1	AC008948.1	0	0	0	NA	NA	NA	NA	0	0	0	NA	NA	NA	NA	0	0	0	0	0	0	0	0
ENSG00000222961.1	AC008949.1	0	0	0	NA	NA	NA	NA	0	0	0	NA	NA	NA	NA	0	0	0	0	0	0	0	0
ENSG00000269215.1	AC008964.1	0	0	0	NA	NA	NA	NA	0	0	0	NA	NA	NA	NA	0	0	0	0	0	0	0	0
ENSG00000221310.1	AC008967.1	0	0	0	NA	NA	NA	NA	0	0	0	NA	NA	NA	NA	0	0	0	0	0	0	0	0
ENSG00000269688.1	AC008982.2	30.5116	37.1099	23.9133	0.644392	-0.63399	0.662539	1	33.7035	40.5059	26.9011	0.664128	-0.590466	0.681078	1	36.42	37.79	31.9	15.93	39.04	41.97	23.89	29.92
ENSG00000248166.1	AC008984.2	0	0	0	NA	NA	NA	NA	0	0	0	NA	NA	NA	NA	0	0	0	0	0	0	0	0
ENSG00000251431.1	AC008984.5	0	0	0	NA	NA	NA	NA	0	0	0	NA	NA	NA	NA	0	0	0	0	0	0	0	0
ENSG00000250507.1	AC008984.6	0	0	0	NA	NA	NA	NA	0	0	0	NA	NA	NA	NA	0	0	0	0	0	0	0	0
ENSG00000234436.1	AC008984.7	0	0	0	NA	NA	NA	NA	0	0	0	NA	NA	NA	NA	0	0	0	0	0	0	0	0
ENSG00000267683.1	AC008991.1	35.6168	70.7027	0.530877	0.00750858	-7.05724	0.00052237	0.0303041	0.250269	0.500537	0	0	#NAME?	0.988052	1	62.58	78.83	0	1.06	1	0	0	0
ENSG00000267636.1	AC008992.1	0	0	0	NA	NA	NA	NA	0	0	0	NA	NA	NA	NA	0	0	0	0	0	0	0	0
ENSG00000267751.1	AC009005.2	7.19415	6.04147	8.34682	1.38159	0.466327	0.802538	1	14.9751	15.2334	14.7169	0.966095	-0.0497636	1	1	5.6	6.48	9.26	7.43	19.02	11.45	14.93	14.5
ENSG00000238393.1	AC009009.1	0	0	0	NA	NA	NA	NA	0	0	0	NA	NA	NA	NA	0	0	0	0	0	0	0	0
ENSG00000271824.1	AC009014.3	3.82108	1.86794	5.77422	3.09123	1.62818	0.443002	1	3.56062	2.45547	4.66576	1.90014	0.926109	0.650609	1	3.74	0	4.12	7.43	3	1.91	2.99	6.35
ENSG00000264935.1	AC009035.1	0	0	0	NA	NA	NA	NA	0	0	0	NA	NA	NA	NA	0	0	0	0	0	0	0	0
ENSG00000181791.1	AC009041.1	0	0	0	NA	NA	NA	NA	0	0	0	NA	NA	NA	NA	0	0	0	0	0	0	0	0
ENSG00000269047.1	AC009041.2	0	0	0	NA	NA	NA	NA	0	0	0	NA	NA	NA	NA	0	0	0	0	0	0	0	0
ENSG00000260345.1	AC009052.12	0	0	0	NA	NA	NA	NA	0	0	0	NA	NA	NA	NA	0	0	0	0	0	0	0	0
ENSG00000269746.1	AC009060.1	0	0	0	NA	NA	NA	NA	0	0	0	NA	NA	NA	NA	0	0	0	0	0	0	0	0
ENSG00000203401.4	AC009061.1	6.17127	8.12824	4.2143	0.518476	-0.94765	0.599485	1	6.33879	10.7758	1.90182	0.17649	-2.50234	0.155424	1	6.54	9.72	2.06	6.37	12.01	9.54	1.99	1.81
ENSG00000167970.6	AC009065.1	0	0	0	NA	NA	NA	NA	0	0	0	NA	NA	NA	NA	0	0	0	0	0	0	0	0
ENSG00000207715.1	AC009065.2	0.269964	0.539928	0	0	#NAME?	1	1	0	0	0	NA	NA	NA	NA	0	1.08	0	0	0	0	0	0
ENSG00000252958.1	AC009065.3	0.265438	0	0.530877	Inf	Inf	0.990317	1	0	0	0	NA	NA	NA	NA	0	0	0	1.06	0	0	0	0
ENSG00000265127.1	AC009080.1	0	0	0	NA	NA	NA	NA	0	0	0	NA	NA	NA	NA	0	0	0	0	0	0	0	0
ENSG00000265167.1	AC009081.1	0	0	0	NA	NA	NA	NA	0	0	0	NA	NA	NA	NA	0	0	0	0	0	0	0	0
ENSG00000196927.4	AC009093.1	0.233492	0.466984	0	0	#NAME?	1	1	0	0	0	NA	NA	NA	NA	0.93	0	0	0	0	0	0	0
ENSG00000237718.1	AC009095.4	2.29851	3.02074	1.57627	0.521818	-0.938382	0.737371	1	6.42056	4.95816	7.88295	1.58989	0.668931	0.691461	1	2.8	3.24	1.03	2.12	8.01	1.91	3.98	11.78
ENSG00000203343.2	AC009107.1	0	0	0	NA	NA	NA	NA	0	0	0	NA	NA	NA	NA	0	0	0	0	0	0	0	0
ENSG00000231589.1	AC009110.1	0	0	0	NA	NA	NA	NA	0	0	0	NA	NA	NA	NA	0	0	0	0	0	0	0	0
ENSG00000261248.1	AC009120.10	0	0	0	NA	NA	NA	NA	0.727166	1.00107	0.453258	0.452771	-1.14315	0.988211	1	0	0	0	0	2	0	0	0.91
ENSG00000239763.2	AC009120.3	6.98066	5.03456	8.92677	1.7731	0.826272	0.630968	1	27.8004	26.7978	28.8029	1.07483	0.104104	0.952257	1	4.67	5.4	6.17	11.68	24.03	29.57	25.88	31.73
ENSG00000261404.1	AC009120.4	1.03886	1.54684	0.530877	0.343201	-1.54288	0.781371	1	0.488734	0.977469	0	0	#NAME?	0.609946	1	0.93	2.16	0	1.06	1	0.95	0	0
ENSG00000260884.1	AC009120.5	9.78562	8.66817	10.9031	1.25783	0.330935	0.840883	1	32.6229	27.2983	37.9476	1.39011	0.475196	0.742757	1	6.54	10.8	15.44	6.37	25.03	29.57	37.82	38.07
ENSG00000259972.1	AC009120.6	13.7242	12.3311	15.1174	1.22596	0.293906	0.875154	1	33.1965	25.2725	41.1204	1.62708	0.702282	0.621832	1	14.94	9.72	17.49	12.74	20.02	30.52	37.82	44.42
ENSG00000260471.1	AC009120.8	0.503456	1.00691	0	0	#NAME?	0.645448	1	0.70356	0.953863	0.453258	0.475181	-1.07345	0.986643	1	0.93	1.08	0	0	0	1.91	0	0.91
ENSG00000238774.1	AC009121.1	0	0	0	NA	NA	NA	NA	0	0	0	NA	NA	NA	NA	0	0	0	0	0	0	0	0
ENSG00000263661.1	AC009132.1	0	0	0	NA	NA	NA	NA	0	0	0	NA	NA	NA	NA	0	0	0	0	0	0	0	0
ENSG00000261690.1	AC009133.12	33.9385	37.5768	30.3002	0.806352	-0.310518	0.832796	1	43.386	64.5365	22.2354	0.344539	-1.53726	0.276517	1	37.36	37.79	30.87	29.73	67.07	62	20.9	23.57
ENSG00000238045.5	AC009133.14	6.64479	7.51537	5.77422	0.768322	-0.380218	0.854632	1	11.8661	16.7114	7.02083	0.420123	-1.25112	0.428713	1	7.47	7.56	4.12	7.43	21.02	12.4	4.98	9.07
ENSG00000259952.1	AC009133.15	0	0	0	NA	NA	NA	NA	0	0	0	NA	NA	NA	NA	0	0	0	0	0	0	0	0
ENSG00000260719.1	AC009133.17	0	0	0	NA	NA	NA	NA	0	0	0	NA	NA	NA	NA	0	0	0	0	0	0	0	0
ENSG00000261962.1	AC009133.20	0	0	0	NA	NA	NA	NA	0	0	0	NA	NA	NA	NA	0	0	0	0	0	0	0	0
ENSG00000262756.1	AC009133.21	0.265438	0	0.530877	Inf	Inf	0.990317	1	0	0	0	NA	NA	NA	NA	0	0	0	1.06	0	0	0	0
ENSG00000262116.1	AC009134.1	0	0	0	NA	NA	NA	NA	0	0	0	NA	NA	NA	NA	0	0	0	0	0	0	0	0
ENSG00000222299.1	AC009142.1	0	0	0	NA	NA	NA	NA	0.679887	0	1.35977	Inf	Inf	0.500412	1	0	0	0	0	0	0	0	2.72
ENSG00000231876.3	AC009158.1	0	0	0	NA	NA	NA	NA	0	0	0	NA	NA	NA	NA	0	0	0	0	0	0	0	0
ENSG00000221330.1	AC009159.1	0	0	0	NA	NA	NA	NA	0	0	0	NA	NA	NA	NA	0	0	0	0	0	0	0	0
ENSG00000237901.1	AC009161.1	0	0	0	NA	NA	NA	NA	0	0	0	NA	NA	NA	NA	0	0	0	0	0	0	0	0
ENSG00000261238.1	AC009166.5	1.52509	1.4739	1.57627	1.06946	0.0968835	1	1	1.65739	2.40826	0.906515	0.376419	-1.40959	0.652303	1	1.87	1.08	1.03	2.12	1	3.82	0	1.81
ENSG00000221157.1	AC009196.1	0	0	0	NA	NA	NA	NA	0	0	0	NA	NA	NA	NA	0	0	0	0	0	0	0	0
ENSG00000224675.1	AC009227.2	4.41432	0	8.82863	Inf	Inf	0.0244322	0.473099	0.973106	0	1.94621	Inf	Inf	0.28211	1	0	0	12.35	5.31	0	0	2.99	0.91
ENSG00000238004.1	AC009227.3	0	0	0	NA	NA	NA	NA	0	0	0	NA	NA	NA	NA	0	0	0	0	0	0	0	0
ENSG00000242628.1	AC009228.1	1.02615	1.00691	1.0454	1.03822	0.0541137	1	1	0.226629	0	0.453258	Inf	Inf	1	1	0.93	1.08	1.03	1.06	0	0	0	0.91
ENSG00000227770.1	AC009229.4	0.535402	0.539928	0.530877	0.983236	-0.0243903	1	1	0	0	0	NA	NA	NA	NA	0	1.08	0	1.06	0	0	0	0
ENSG00000227292.1	AC009229.5	0.269964	0.539928	0	0	#NAME?	1	1	0.226629	0	0.453258	Inf	Inf	1	1	0	1.08	0	0	0	0	0	0.91
ENSG00000229160.1	AC009229.6	0.269964	0.539928	0	0	#NAME?	1	1	2.11953	0.977469	3.26159	3.33677	1.73845	0.501795	1	0	1.08	0	0	1	0.95	1.99	4.53
ENSG00000225619.1	AC009232.2	0.77342	1.54684	0	0	#NAME?	0.492055	1	0	0	0	NA	NA	NA	NA	0.93	2.16	0	0	0	0	0	0
ENSG00000230327.1	AC009234.1	0	0	0	NA	NA	NA	NA	0	0	0	NA	NA	NA	NA	0	0	0	0	0	0	0	0
ENSG00000216191.1	AC009234.2	0	0	0	NA	NA	NA	NA	0	0	0	NA	NA	NA	NA	0	0	0	0	0	0	0	0
ENSG00000205054.2	AC009236.1	0	0	0	NA	NA	NA	NA	6.61489	1.4544	11.7754	8.09638	3.01728	0.10531	0.932352	0	0	0	0	1	1.91	9.95	13.6
ENSG00000231054.1	AC009236.2	0	0	0	NA	NA	NA	NA	0.453258	0	0.906515	Inf	Inf	0.699586	1	0	0	0	0	0	0	0	1.81
ENSG00000233037.2	AC009237.10	0	0	0	NA	NA	NA	NA	0	0	0	NA	NA	NA	NA	0	0	0	0	0	0	0	0
ENSG00000236431.1	AC009237.11	22.5777	15.8188	29.3365	1.85453	0.891057	0.550965	1	19.5101	30.2307	8.78947	0.290746	-1.78217	0.235114	1	18.68	12.96	24.7	33.98	28.03	32.43	3.98	13.6
ENSG00000230083.1	AC009237.13	0	0	0	NA	NA	NA	NA	0	0	0	NA	NA	NA	NA	0	0	0	0	0	0	0	0
ENSG00000236026.1	AC009237.14	0	0	0	NA	NA	NA	NA	0	0	0	NA	NA	NA	NA	0	0	0	0	0	0	0	0
ENSG00000236750.1	AC009237.16	0	0	0	NA	NA	NA	NA	0.226629	0	0.453258	Inf	Inf	1	1	0	0	0	0	0	0	0	0.91
ENSG00000235959.1	AC009237.17	0	0	0	NA	NA	NA	NA	0	0	0	NA	NA	NA	NA	0	0	0	0	0	0	0	0
ENSG00000223917.1	AC009237.2	0	0	0	NA	NA	NA	NA	0	0	0	NA	NA	NA	NA	0	0	0	0	0	0	0	0
ENSG00000238162.1	AC009237.4	0	0	0	NA	NA	NA	NA	0	0	0	NA	NA	NA	NA	0	0	0	0	0	0	0	0
ENSG00000237308.1	AC009237.5	0.233492	0.466984	0	0	#NAME?	1	1	0	0	0	NA	NA	NA	NA	0.93	0	0	0	0	0	0	0
ENSG00000224719.1	AC009237.6	0	0	0	NA	NA	NA	NA	0	0	0	NA	NA	NA	NA	0	0	0	0	0	0	0	0
ENSG00000229689.2	AC009237.8	209.598	177.742	241.454	1.35845	0.441963	0.744159	1	265.734	336.967	194.502	0.577213	-0.792825	0.557754	1	178.39	177.1	239.77	243.14	334.36	339.58	184.13	204.87
ENSG00000248821.1	AC009238.6	0	0	0	NA	NA	NA	NA	0	0	0	NA	NA	NA	NA	0	0	0	0	0	0	0	0
ENSG00000227120.1	AC009238.7	0	0	0	NA	NA	NA	NA	0	0	0	NA	NA	NA	NA	0	0	0	0	0	0	0	0
ENSG00000233275.1	AC009238.8	0	0	0	NA	NA	NA	NA	0	0	0	NA	NA	NA	NA	0	0	0	0	0	0	0	0
ENSG00000230383.1	AC009245.3	6.20523	5.57449	6.83597	1.2263	0.294307	0.90574	1	6.51237	7.77254	5.2522	0.675738	-0.565465	0.754237	1	4.67	6.48	4.12	9.56	6.01	9.54	5.97	4.53
ENSG00000236212.1	AC009262.2	0	0	0	NA	NA	NA	NA	1.15534	0	2.31068	Inf	Inf	0.277379	1	0	0	0	0	0	0	1	3.63
ENSG00000234639.1	AC009263.2	0	0	0	NA	NA	NA	NA	0	0	0	NA	NA	NA	NA	0	0	0	0	0	0	0	0
ENSG00000226045.1	AC009274.6	0	0	0	NA	NA	NA	NA	0	0	0	NA	NA	NA	NA	0	0	0	0	0	0	0	0
ENSG00000224375.1	AC009276.4	0.265438	0	0.530877	Inf	Inf	0.990317	1	0	0	0	NA	NA	NA	NA	0	0	0	1.06	0	0	0	0
ENSG00000212001.2	AC009297.1	0	0	0	NA	NA	NA	NA	0	0	0	NA	NA	NA	NA	0	0	0	0	0	0	0	0
ENSG00000221590.1	AC009299.1	0.466984	0.933968	0	0	#NAME?	0.673216	1	0.238466	0.476931	0	0	#NAME?	0.990271	1	1.87	0	0	0	0	0.95	0	0
ENSG00000235724.4	AC009299.2	1.56608	2.08677	1.0454	0.500965	-0.997219	0.843629	1	0.226629	0	0.453258	Inf	Inf	1	1	0.93	3.24	1.03	1.06	0	0	0	0.91
ENSG00000227403.1	AC009299.3	0	0	0	NA	NA	NA	NA	0	0	0	NA	NA	NA	NA	0	0	0	0	0	0	0	0
ENSG00000225813.1	AC009299.4	34.2114	48.6092	19.8135	0.407607	-1.29475	0.356854	1	34.5552	8.29668	60.8138	7.32989	2.87379	0.0545362	0.62655	55.1	42.11	22.64	16.99	8.01	8.58	62.7	58.92
ENSG00000232320.5	AC009299.5	0.233492	0.466984	0	0	#NAME?	1	1	0.248826	0	0.497651	Inf	Inf	1	1	0.93	0	0	0	0	0	1	0
ENSG00000233868.1	AC009302.2	0.503456	1.00691	0	0	#NAME?	0.638188	1	0.953829	1.4544	0.453258	0.311646	-1.68202	0.749762	1	0.93	1.08	0	0	1	1.91	0	0.91
ENSG00000226331.1	AC009302.4	0	0	0	NA	NA	NA	NA	0	0	0	NA	NA	NA	NA	0	0	0	0	0	0	0	0
ENSG00000235066.4	AC009303.1	3.52621	4.96162	2.09079	0.421394	-1.24676	0.547408	1	2.88221	3.40934	2.35508	0.690772	-0.533718	0.867319	1	5.6	4.32	2.06	2.12	3	3.82	1.99	2.72
ENSG00000224967.1	AC009303.3	1.57879	2.6267	0.530877	0.202108	-2.3068	0.476793	1	1.22341	0.953863	1.49295	1.56517	0.646316	1	1	0.93	4.32	0	1.06	0	1.91	2.99	0
ENSG00000234579.1	AC009305.1	0	0	0	NA	NA	NA	NA	0.238466	0.476931	0	0	#NAME?	0.993063	1	0	0	0	0	0	0.95	0	0
ENSG00000216093.1	AC009305.2	0	0	0	NA	NA	NA	NA	0	0	0	NA	NA	NA	NA	0	0	0	0	0	0	0	0
ENSG00000225911.1	AC009310.1	0.981505	0.933968	1.02904	1.10179	0.139856	1	1	1.40561	0.500537	2.31068	4.6164	2.20677	0.478776	1	1.87	0	2.06	0	1	0	1	3.63
ENSG00000238207.1	AC009312.1	0	0	0	NA	NA	NA	NA	0.499094	0.500537	0.497651	0.994234	-0.00834278	1	1	0	0	0	0	1	0	1	0
ENSG00000224467.1	AC009313.1	0	0	0	NA	NA	NA	NA	0	0	0	NA	NA	NA	NA	0	0	0	0	0	0	0	0
ENSG00000232337.1	AC009313.2	0	0	0	NA	NA	NA	NA	0	0	0	NA	NA	NA	NA	0	0	0	0	0	0	0	0
ENSG00000216193.2	AC009336.1	0	0	0	NA	NA	NA	NA	0	0	0	NA	NA	NA	NA	0	0	0	0	0	0	0	0
ENSG00000226363.3	AC009336.24	34.8322	27.7995	41.865	1.50596	0.590684	0.674916	1	2.84673	2.43187	3.26159	1.34119	0.423511	0.902173	1	24.28	31.32	38.07	45.66	2	2.86	1.99	4.53
ENSG00000233287.1	AC009362.2	0.490752	0.466984	0.514521	1.10179	0.139856	1	1	0.465094	0.476931	0.453258	0.950363	-0.0734499	1	1	0.93	0	1.03	0	0	0.95	0	0.91
ENSG00000183470.5	AC009365.3	0.25726	0	0.514521	Inf	Inf	0.990278	1	0	0	0	NA	NA	NA	NA	0	0	1.03	0	0	0	0	0
ENSG00000225881.1	AC009365.4	0	0	0	NA	NA	NA	NA	0	0	0	NA	NA	NA	NA	0	0	0	0	0	0	0	0
ENSG00000216895.4	AC009403.2	81.5364	86.726	76.3467	0.880321	-0.183899	0.891522	1	83.7444	74.7881	92.7007	1.23951	0.309771	0.819303	1	92.46	80.99	73.06	79.63	77.08	72.49	86.59	98.81
ENSG00000236255.1	AC009404.2	157.775	50.8126	264.738	5.21009	2.38131	0.0908713	1	103.486	94.9325	112.039	1.1802	0.239027	0.857742	1	47.63	53.99	277.84	251.64	102.11	87.76	103.51	120.57
ENSG00000232023.2	AC009410.1	13.8965	0	27.793	Inf	Inf	0.00139765	0.0620359	13.3149	12.7307	13.8992	1.09178	0.126686	0.964244	1	0	0	21.61	33.98	14.02	11.45	16.92	10.88
ENSG00000228538.1	AC009411.1	0.233492	0.466984	0	0	#NAME?	1	1	0.725723	0.500537	0.950909	1.89978	0.925829	1	1	0.93	0	0	0	1	0	1	0.91
ENSG00000235537.1	AC009411.2	0.490752	0.466984	0.514521	1.10179	0.139856	1	1	0.465094	0.476931	0.453258	0.950363	-0.0734499	1	1	0.93	0	1.03	0	0	0.95	0	0.91
ENSG00000236533.1	AC009413.2	0	0	0	NA	NA	NA	NA	0.238466	0.476931	0	0	#NAME?	0.993063	1	0	0	0	0	0	0.95	0	0
ENSG00000233752.1	AC009414.1	0	0	0	NA	NA	NA	NA	0	0	0	NA	NA	NA	NA	0	0	0	0	0	0	0	0
ENSG00000256309.1	AC009469.1	0	0	0	NA	NA	NA	NA	0	0	0	NA	NA	NA	NA	0	0	0	0	0	0	0	0
ENSG00000234141.1	AC009473.1	1.27524	1.00691	1.54356	1.53297	0.616326	0.976577	1	1.66923	2.88519	0.453258	0.157098	-2.67026	0.361114	1	0.93	1.08	3.09	0	1	4.77	0	0.91
ENSG00000224071.1	AC009474.1	0	0	0	NA	NA	NA	NA	0	0	0	NA	NA	NA	NA	0	0	0	0	0	0	0	0
ENSG00000230355.1	AC009474.2	0.233492	0.466984	0	0	#NAME?	1	1	0	0	0	NA	NA	NA	NA	0.93	0	0	0	0	0	0	0
ENSG00000225448.1	AC009477.7	0	0	0	NA	NA	NA	NA	0	0	0	NA	NA	NA	NA	0	0	0	0	0	0	0	0
ENSG00000225258.1	AC009478.1	0	0	0	NA	NA	NA	NA	0.679887	0	1.35977	Inf	Inf	0.500412	1	0	0	0	0	0	0	0	2.72
ENSG00000264976.1	AC009478.2	0	0	0	NA	NA	NA	NA	0	0	0	NA	NA	NA	NA	0	0	0	0	0	0	0	0
ENSG00000265049.1	AC009480.1	0.25726	0	0.514521	Inf	Inf	0.986144	1	0.488734	0.977469	0	0	#NAME?	0.645401	1	0	0	1.03	0	1	0.95	0	0
ENSG00000223911.1	AC009480.3	0	0	0	NA	NA	NA	NA	0.238466	0.476931	0	0	#NAME?	0.993063	1	0	0	0	0	0	0.95	0	0
ENSG00000229143.1	AC009480.4	0	0	0	NA	NA	NA	NA	0	0	0	NA	NA	NA	NA	0	0	0	0	0	0	0	0
ENSG00000224076.1	AC009487.4	0	0	0	NA	NA	NA	NA	0	0	0	NA	NA	NA	NA	0	0	0	0	0	0	0	0
ENSG00000251621.1	AC009487.5	0	0	0	NA	NA	NA	NA	0	0	0	NA	NA	NA	NA	0	0	0	0	0	0	0	0
ENSG00000233143.1	AC009492.1	1.56444	0.539928	2.58896	4.79501	2.26153	0.409707	1	8.42034	0	16.8407	Inf	Inf	0.00519243	0.122153	0	1.08	4.12	1.06	0	0	21.9	11.78
ENSG00000216844.1	AC009494.3	0.25726	0	0.514521	Inf	Inf	0.990278	1	0	0	0	NA	NA	NA	NA	0	0	1.03	0	0	0	0	0
ENSG00000221234.1	AC009495.1	0.736948	1.4739	0	0	#NAME?	0.496761	1	0	0	0	NA	NA	NA	NA	1.87	1.08	0	0	0	0	0	0
ENSG00000235192.1	AC009495.2	10.7843	21.5685	0	0	#NAME?	0.00289921	0.103631	3.89807	7.79614	0	0	#NAME?	0.0223994	0.341078	28.02	15.12	0	0	7.01	8.58	0	0
ENSG00000232411.1	AC009495.3	60.205	119.895	0.514521	0.00429141	-7.86433	0.000126852	0.0109015	21.5028	42.0548	0.950909	0.0226112	-5.46682	0.00292938	0.07794	110.21	129.58	1.03	0	44.05	40.06	1	0.91
ENSG00000229195.1	AC009495.4	31.9614	63.3918	0.530877	0.00837453	-6.89978	0.000640234	0.0347112	14.3764	28.7527	0	0	#NAME?	0.00102778	0.0345276	66.31	60.47	0	1.06	26.03	31.48	0	0
ENSG00000237271.1	AC009498.1	0.265438	0	0.530877	Inf	Inf	0.984744	1	1.17754	0	2.35508	Inf	Inf	0.260986	1	0	0	0	1.06	0	0	1.99	2.72
ENSG00000203386.2	AC009499.1	383.849	723.694	44.0048	0.0608059	-4.03965	0.00718594	0.200346	57.4346	77.9614	36.9079	0.473412	-1.07883	0.433827	1	730.36	717.02	37.05	50.96	70.08	85.85	34.84	38.98
ENSG00000237790.1	AC009499.2	15.2708	28.9816	1.55992	0.0538244	-4.2156	0.0174441	0.37729	1.43076	2.40826	0.453258	0.188209	-2.40959	0.409209	1	29.89	28.08	2.06	1.06	1	3.82	0	0.91
ENSG00000236748.1	AC009500.2	0	0	0	NA	NA	NA	NA	0	0	0	NA	NA	NA	NA	0	0	0	0	0	0	0	0
ENSG00000231609.1	AC009501.4	14.7976	16.0376	13.5575	0.845352	-0.242376	0.893158	1	24.8102	42.102	7.51848	0.178578	-2.48537	0.098696	0.900043	15.88	16.2	15.44	11.68	46.05	38.15	5.97	9.07
ENSG00000231802.1	AC009502.1	0.25726	0	0.514521	Inf	Inf	0.984319	1	1.45292	1.95494	0.950909	0.486414	-1.03974	0.807797	1	0	0	1.03	0	2	1.91	1	0.91
ENSG00000227308.2	AC009502.4	24.2766	11.9807	36.5725	3.05263	1.61005	0.251598	1	40.5726	44.5574	36.5878	0.821138	-0.284304	0.845461	1	5.6	18.36	37.05	36.1	49.05	40.06	37.82	35.35
ENSG00000235522.2	AC009505.2	2.70072	3.80882	1.59263	0.418143	-1.25793	0.561948	1	1.92979	2.00215	1.85742	0.927715	-0.108246	1	1	6.54	1.08	0	3.19	4	0	1	2.72
ENSG00000234162.1	AC009505.4	0	0	0	NA	NA	NA	NA	0.238466	0.476931	0	0	#NAME?	0.993063	1	0	0	0	0	0	0.95	0	0
ENSG00000224152.1	AC009506.1	6.67761	8.12824	5.22699	0.643065	-0.636964	0.737986	1	11.6871	14.1851	9.18901	0.647793	-0.626395	0.683144	1	6.54	9.72	5.15	5.31	15.02	13.35	12.94	5.44
ENSG00000225369.1	AC009506.2	0	0	0	NA	NA	NA	NA	0	0	0	NA	NA	NA	NA	0	0	0	0	0	0	0	0
ENSG00000227930.1	AC009508.1	0	0	0	NA	NA	NA	NA	0	0	0	NA	NA	NA	NA	0	0	0	0	0	0	0	0
ENSG00000224469.1	AC009517.2	0	0	0	NA	NA	NA	NA	0	0	0	NA	NA	NA	NA	0	0	0	0	0	0	0	0
ENSG00000233263.1	AC009518.2	0	0	0	NA	NA	NA	NA	0	0	0	NA	NA	NA	NA	0	0	0	0	0	0	0	0
ENSG00000236386.1	AC009518.3	0	0	0	NA	NA	NA	NA	0	0	0	NA	NA	NA	NA	0	0	0	0	0	0	0	0
ENSG00000224865.3	AC009518.4	0	0	0	NA	NA	NA	NA	0	0	0	NA	NA	NA	NA	0	0	0	0	0	0	0	0
ENSG00000227197.1	AC009518.8	1.56974	1.54684	1.59263	1.0296	0.0420872	1	1	1.69139	2.43187	0.950909	0.39102	-1.35469	0.651814	1	0.93	2.16	0	3.19	2	2.86	1	0.91
ENSG00000226063.1	AC009531.2	0	0	0	NA	NA	NA	NA	0	0	0	NA	NA	NA	NA	0	0	0	0	0	0	0	0
ENSG00000226066.1	AC009541.1	0.269964	0.539928	0	0	#NAME?	1	1	0	0	0	NA	NA	NA	NA	0	1.08	0	0	0	0	0	0
ENSG00000231794.3	AC009542.2	19.8191	39.1237	0.514521	0.0131511	-6.24867	0.002255	0.0872645	5.36135	9.27415	1.44856	0.156193	-2.6786	0.134766	1	38.29	39.95	1.03	0	9.01	9.54	1.99	0.91
ENSG00000238870.1	AC009677.1	0	0	0	NA	NA	NA	NA	0	0	0	NA	NA	NA	NA	0	0	0	0	0	0	0	0
ENSG00000266713.1	AC009695.1	0	0	0	NA	NA	NA	NA	0	0	0	NA	NA	NA	NA	0	0	0	0	0	0	0	0
ENSG00000266016.1	AC009779.1	0	0	0	NA	NA	NA	NA	0	0	0	NA	NA	NA	NA	0	0	0	0	0	0	0	0
ENSG00000220982.2	AC009784.1	1.97735	3.9547	0	0	#NAME?	0.122041	1	0.7272	1.4544	0	0	#NAME?	0.396789	1	4.67	3.24	0	0	1	1.91	0	0
ENSG00000232053.2	AC009784.3	37.7103	62.9249	12.4957	0.198581	-2.3322	0.109387	1	31.2465	56.3343	6.15871	0.109324	-3.19331	0.036499	0.477098	65.38	60.47	15.44	9.56	63.07	49.6	5.97	6.35
ENSG00000236503.1	AC009784.4	0.503456	1.00691	0	0	#NAME?	0.695161	1	0	0	0	NA	NA	NA	NA	0.93	1.08	0	0	0	0	0	0
ENSG00000265835.1	AC009800.1	0	0	0	NA	NA	NA	NA	0	0	0	NA	NA	NA	NA	0	0	0	0	0	0	0	0
ENSG00000268706.1	AC009802.1	0	0	0	NA	NA	NA	NA	0	0	0	NA	NA	NA	NA	0	0	0	0	0	0	0	0
ENSG00000265063.1	AC009831.1	1.2404	2.48081	0	0	#NAME?	0.262671	1	0.238466	0.476931	0	0	#NAME?	0.989148	1	2.8	2.16	0	0	0	0.95	0	0
ENSG00000221621.1	AC009835.1	0	0	0	NA	NA	NA	NA	0	0	0	NA	NA	NA	NA	0	0	0	0	0	0	0	0
ENSG00000235160.1	AC009878.2	3.14481	6.28962	0	0	#NAME?	0.0547181	0.802589	0	0	0	NA	NA	NA	NA	9.34	3.24	0	0	0	0	0	0
ENSG00000264799.1	AC009892.1	0	0	0	NA	NA	NA	NA	0	0	0	NA	NA	NA	NA	0	0	0	0	0	0	0	0
ENSG00000224730.1	AC009892.10	0	0	0	NA	NA	NA	NA	0	0	0	NA	NA	NA	NA	0	0	0	0	0	0	0	0
ENSG00000235181.1	AC009892.2	0	0	0	NA	NA	NA	NA	0	0	0	NA	NA	NA	NA	0	0	0	0	0	0	0	0
ENSG00000238094.1	AC009892.5	0	0	0	NA	NA	NA	NA	0	0	0	NA	NA	NA	NA	0	0	0	0	0	0	0	0
ENSG00000237323.1	AC009892.9	0	0	0	NA	NA	NA	NA	0	0	0	NA	NA	NA	NA	0	0	0	0	0	0	0	0
ENSG00000264969.1	AC009941.1	0	0	0	NA	NA	NA	NA	0	0	0	NA	NA	NA	NA	0	0	0	0	0	0	0	0
ENSG00000234356.1	AC009945.4	0	0	0	NA	NA	NA	NA	0.476897	0.500537	0.453258	0.905542	-0.143146	1	1	0	0	0	0	1	0	0	0.91
ENSG00000230073.1	AC009947.2	0	0	0	NA	NA	NA	NA	0	0	0	NA	NA	NA	NA	0	0	0	0	0	0	0	0
ENSG00000215540.6	AC009947.3	0	0	0	NA	NA	NA	NA	0	0	0	NA	NA	NA	NA	0	0	0	0	0	0	0	0
ENSG00000236647.1	AC009947.5	0	0	0	NA	NA	NA	NA	0	0	0	NA	NA	NA	NA	0	0	0	0	0	0	0	0
ENSG00000223960.2	AC009948.5	386.585	466.551	306.62	0.657205	-0.605584	0.654601	1	295.898	235.693	356.102	1.51088	0.595385	0.658703	1	441.77	491.33	314.89	298.35	226.24	245.14	362.29	349.91
ENSG00000238082.1	AC009948.7	6.62642	9.60214	3.65071	0.380198	-1.39518	0.420695	1	6.52568	9.20333	3.84803	0.418113	-1.25804	0.446893	1	8.41	10.8	4.12	3.19	6.01	12.4	4.98	2.72
ENSG00000225963.3	AC009950.2	9.75934	6.50846	13.0102	1.99897	0.999258	0.53582	1	3.17828	3.95709	2.39947	0.606373	-0.721723	0.76437	1	6.54	6.48	16.46	9.56	6.01	1.91	2.99	1.81
ENSG00000176824.2	AC009951.1	5.8632	5.96853	5.75786	0.964704	-0.0518417	1	1	1.92838	1.95494	1.90182	0.972828	-0.0397433	1	1	6.54	5.4	5.15	6.37	2	1.91	1.99	1.81
ENSG00000213410.2	AC009951.2	0	0	0	NA	NA	NA	NA	0	0	0	NA	NA	NA	NA	0	0	0	0	0	0	0	0
ENSG00000228973.1	AC009955.8	1.02615	1.00691	1.0454	1.03822	0.0541137	1	1	0.715363	0.977469	0.453258	0.463706	-1.10872	0.986034	1	0.93	1.08	1.03	1.06	1	0.95	0	0.91
ENSG00000223619.1	AC009960.1	0	0	0	NA	NA	NA	NA	0	0	0	NA	NA	NA	NA	0	0	0	0	0	0	0	0
ENSG00000233888.2	AC009960.2	0	0	0	NA	NA	NA	NA	0	0	0	NA	NA	NA	NA	0	0	0	0	0	0	0	0
ENSG00000233311.1	AC009960.3	0	0	0	NA	NA	NA	NA	0	0	0	NA	NA	NA	NA	0	0	0	0	0	0	0	0
ENSG00000235433.1	AC009960.4	0	0	0	NA	NA	NA	NA	0	0	0	NA	NA	NA	NA	0	0	0	0	0	0	0	0
ENSG00000237542.1	AC009960.5	0.233492	0.466984	0	0	#NAME?	1	1	0	0	0	NA	NA	NA	NA	0.93	0	0	0	0	0	0	0
ENSG00000241221.2	AC009960.6	0	0	0	NA	NA	NA	NA	0	0	0	NA	NA	NA	NA	0	0	0	0	0	0	0	0
ENSG00000233134.1	AC009960.7	0	0	0	NA	NA	NA	NA	0	0	0	NA	NA	NA	NA	0	0	0	0	0	0	0	0
ENSG00000230783.1	AC009961.2	0.527224	0.539928	0.514521	0.952943	-0.0695381	1	1	1.71067	0.977469	2.44386	2.5002	1.32204	0.694373	1	0	1.08	1.03	0	1	0.95	3.98	0.91
ENSG00000226266.2	AC009961.3	22.5939	30.6014	14.5865	0.476661	-1.06896	0.465226	1	13.0586	14.2087	11.9086	0.838117	-0.254776	0.886202	1	29.89	31.32	17.49	11.68	16.02	12.4	12.94	10.88
ENSG00000227055.1	AC009961.5	0	0	0	NA	NA	NA	NA	0	0	0	NA	NA	NA	NA	0	0	0	0	0	0	0	0
ENSG00000233494.1	AC009963.3	0	0	0	NA	NA	NA	NA	0	0	0	NA	NA	NA	NA	0	0	0	0	0	0	0	0
ENSG00000227270.1	AC009963.4	0	0	0	NA	NA	NA	NA	0	0	0	NA	NA	NA	NA	0	0	0	0	0	0	0	0
ENSG00000237745.1	AC009963.5	0.265438	0	0.530877	Inf	Inf	0.986273	1	0.488734	0.977469	0	0	#NAME?	0.644717	1	0	0	0	1.06	1	0.95	0	0
ENSG00000235325.1	AC009963.6	0	0	0	NA	NA	NA	NA	0.238466	0.476931	0	0	#NAME?	0.993063	1	0	0	0	0	0	0.95	0	0
ENSG00000235951.1	AC009965.1	0	0	0	NA	NA	NA	NA	0	0	0	NA	NA	NA	NA	0	0	0	0	0	0	0	0
ENSG00000234714.1	AC009965.2	0	0	0	NA	NA	NA	NA	0	0	0	NA	NA	NA	NA	0	0	0	0	0	0	0	0
ENSG00000214369.2	AC009967.3	0	0	0	NA	NA	NA	NA	0	0	0	NA	NA	NA	NA	0	0	0	0	0	0	0	0
ENSG00000234932.2	AC009969.1	0	0	0	NA	NA	NA	NA	0	0	0	NA	NA	NA	NA	0	0	0	0	0	0	0	0
ENSG00000233953.1	AC009970.1	1.27688	2.55375	0	0	#NAME?	0.240383	1	0.928712	0	1.85742	Inf	Inf	0.309748	1	1.87	3.24	0	0	0	0	1	2.72
ENSG00000232625.1	AC009974.11	0.514521	0	1.02904	Inf	Inf	0.641879	1	0.226629	0	0.453258	Inf	Inf	1	1	0	0	2.06	0	0	0	0	0.91
ENSG00000269084.1	AC009977.1	0	0	0	NA	NA	NA	NA	0	0	0	NA	NA	NA	NA	0	0	0	0	0	0	0	0
ENSG00000221293.2	AC009987.1	0	0	0	NA	NA	NA	NA	0	0	0	NA	NA	NA	NA	0	0	0	0	0	0	0	0
ENSG00000266566.1	AC009994.2	0	0	0	NA	NA	NA	NA	0	0	0	NA	NA	NA	NA	0	0	0	0	0	0	0	0
ENSG00000221218.1	AC009997.1	0	0	0	NA	NA	NA	NA	0	0	0	NA	NA	NA	NA	0	0	0	0	0	0	0	0
ENSG00000225000.1	AC010082.2	0	0	0	NA	NA	NA	NA	0	0	0	NA	NA	NA	NA	0	0	0	0	0	0	0	0
ENSG00000229308.1	AC010084.1	0	0	0	NA	NA	NA	NA	0.238466	0.476931	0	0	#NAME?	0.993063	1	0	0	0	0	0	0.95	0	0
ENSG00000226918.1	AC010086.1	0	0	0	NA	NA	NA	NA	0	0	0	NA	NA	NA	NA	0	0	0	0	0	0	0	0
ENSG00000236615.1	AC010086.5	0	0	0	NA	NA	NA	NA	0	0	0	NA	NA	NA	NA	0	0	0	0	0	0	0	0
ENSG00000232606.1	AC010090.1	0	0	0	NA	NA	NA	NA	0	0	0	NA	NA	NA	NA	0	0	0	0	0	0	0	0
ENSG00000233491.2	AC010091.1	0.265438	0	0.530877	Inf	Inf	0.983269	1	5.37608	10.7522	0	0	#NAME?	0.0148655	0.255923	0	0	0	1.06	11.01	10.49	0	0
ENSG00000230196.1	AC010091.4	0	0	0	NA	NA	NA	NA	0	0	0	NA	NA	NA	NA	0	0	0	0	0	0	0	0
ENSG00000266020.1	AC010092.1	0	0	0	NA	NA	NA	NA	0	0	0	NA	NA	NA	NA	0	0	0	0	0	0	0	0
ENSG00000228763.1	AC010095.5	0.792663	0.539928	1.0454	1.93618	0.953212	0.979851	1	1.43069	1.50161	1.35977	0.905542	-0.143146	1	1	0	1.08	1.03	1.06	3	0	0	2.72
ENSG00000233648.1	AC010095.6	0	0	0	NA	NA	NA	NA	0	0	0	NA	NA	NA	NA	0	0	0	0	0	0	0	0
ENSG00000235644.1	AC010095.7	0	0	0	NA	NA	NA	NA	0.476897	0.500537	0.453258	0.905542	-0.143146	1	1	0	0	0	0	1	0	0	0.91
ENSG00000234597.1	AC010096.1	0	0	0	NA	NA	NA	NA	0	0	0	NA	NA	NA	NA	0	0	0	0	0	0	0	0
ENSG00000237992.1	AC010096.2	0	0	0	NA	NA	NA	NA	0	0	0	NA	NA	NA	NA	0	0	0	0	0	0	0	0
ENSG00000237498.2	AC010105.1	0	0	0	NA	NA	NA	NA	0.250269	0.500537	0	0	#NAME?	0.9931	1	0	0	0	0	1	0	0	0
ENSG00000236107.3	AC010127.3	0.771781	0	1.54356	Inf	Inf	0.467473	1	0	0	0	NA	NA	NA	NA	0	0	3.09	0	0	0	0	0
ENSG00000224490.1	AC010127.5	4.06902	5.03456	3.10348	0.616435	-0.697979	0.762573	1	5.0018	5.29346	4.71015	0.889806	-0.168437	0.978395	1	4.67	5.4	5.15	1.06	2	8.58	3.98	5.44
ENSG00000231539.1	AC010132.10	0	0	0	NA	NA	NA	NA	0	0	0	NA	NA	NA	NA	0	0	0	0	0	0	0	0
ENSG00000234983.1	AC010132.11	0	0	0	NA	NA	NA	NA	0	0	0	NA	NA	NA	NA	0	0	0	0	0	0	0	0
ENSG00000223923.1	AC010136.2	0.788137	0	1.57627	Inf	Inf	0.428266	1	0.497651	0	0.995302	Inf	Inf	0.63791	1	0	0	1.03	2.12	0	0	1.99	0
ENSG00000264034.1	AC010139.1	0	0	0	NA	NA	NA	NA	0	0	0	NA	NA	NA	NA	0	0	0	0	0	0	0	0
ENSG00000235719.3	AC010141.1	0	0	0	NA	NA	NA	NA	0	0	0	NA	NA	NA	NA	0	0	0	0	0	0	0	0
ENSG00000242393.1	AC010141.4	0	0	0	NA	NA	NA	NA	0	0	0	NA	NA	NA	NA	0	0	0	0	0	0	0	0
ENSG00000228257.1	AC010141.6	0	0	0	NA	NA	NA	NA	0	0	0	NA	NA	NA	NA	0	0	0	0	0	0	0	0
ENSG00000227989.1	AC010141.8	0	0	0	NA	NA	NA	NA	0	0	0	NA	NA	NA	NA	0	0	0	0	0	0	0	0
ENSG00000226764.2	AC010145.4	0	0	0	NA	NA	NA	NA	0	0	0	NA	NA	NA	NA	0	0	0	0	0	0	0	0
ENSG00000229568.1	AC010146.1	0	0	0	NA	NA	NA	NA	0	0	0	NA	NA	NA	NA	0	0	0	0	0	0	0	0
ENSG00000216081.1	AC010146.2	0	0	0	NA	NA	NA	NA	0	0	0	NA	NA	NA	NA	0	0	0	0	0	0	0	0
ENSG00000235726.1	AC010148.1	0	0	0	NA	NA	NA	NA	0.250269	0.500537	0	0	#NAME?	0.9931	1	0	0	0	0	1	0	0	0
ENSG00000235419.1	AC010149.4	3.697	1.61978	5.77422	3.56481	1.83382	0.34701	1	1.64263	0.476931	2.80833	5.88834	2.55786	0.362936	1	0	3.24	4.12	7.43	0	0.95	1.99	3.63
ENSG00000218682.1	AC010150.1	1.87165	1.61978	2.12351	1.31098	0.390647	0.975699	1	1.47656	2.45547	0.497651	0.20267	-2.3028	0.440315	1	0	3.24	0	4.25	3	1.91	1	0
ENSG00000222070.1	AC010150.2	0	0	0	NA	NA	NA	NA	0.500537	1.00107	0	0	#NAME?	0.673953	1	0	0	0	0	2	0	0	0
ENSG00000240566.1	AC010153.3	0	0	0	NA	NA	NA	NA	0	0	0	NA	NA	NA	NA	0	0	0	0	0	0	0	0
ENSG00000235895.1	AC010154.2	0	0	0	NA	NA	NA	NA	0	0	0	NA	NA	NA	NA	0	0	0	0	0	0	0	0
ENSG00000178550.3	AC010170.1	0	0	0	NA	NA	NA	NA	0	0	0	NA	NA	NA	NA	0	0	0	0	0	0	0	0
ENSG00000264077.1	AC010196.1	0	0	0	NA	NA	NA	NA	0	0	0	NA	NA	NA	NA	0	0	0	0	0	0	0	0
ENSG00000221770.1	AC010203.1	0	0	0	NA	NA	NA	NA	0	0	0	NA	NA	NA	NA	0	0	0	0	0	0	0	0
ENSG00000221313.2	AC010207.1	0	0	0	NA	NA	NA	NA	0	0	0	NA	NA	NA	NA	0	0	0	0	0	0	0	0
ENSG00000239036.1	AC010209.1	0	0	0	NA	NA	NA	NA	0	0	0	NA	NA	NA	NA	0	0	0	0	0	0	0	0
ENSG00000249249.1	AC010226.4	4.55689	6.50846	2.60532	0.400297	-1.32086	0.480966	1	8.6171	6.36535	10.8689	1.7075	0.771889	0.639365	1	6.54	6.48	3.09	2.12	7.01	5.72	9.95	11.78
ENSG00000265637.1	AC010235.1	0	0	0	NA	NA	NA	NA	0	0	0	NA	NA	NA	NA	0	0	0	0	0	0	0	0
ENSG00000235253.1	AC010240.2	4.2414	4.81573	3.66707	0.761477	-0.393127	0.860605	1	5.55847	5.41149	5.70545	1.05432	0.0763166	1	1	7.47	2.16	3.09	4.25	7.01	3.82	5.97	5.44
ENSG00000229738.1	AC010240.3	0	0	0	NA	NA	NA	NA	0	0	0	NA	NA	NA	NA	0	0	0	0	0	0	0	0
ENSG00000197071.1	AC010243.1	5.14795	7.69058	2.60532	0.338767	-1.56163	0.371318	1	4.85786	6.36535	3.35038	0.526346	-0.925916	0.620398	1	12.14	3.24	3.09	2.12	7.01	5.72	3.98	2.72
ENSG00000265122.1	AC010247.1	0.522699	0	1.0454	Inf	Inf	0.66702	1	0	0	0	NA	NA	NA	NA	0	0	1.03	1.06	0	0	0	0
ENSG00000251710.1	AC010295.1	0	0	0	NA	NA	NA	NA	0	0	0	NA	NA	NA	NA	0	0	0	0	0	0	0	0
ENSG00000256121.1	AC010296.1	0	0	0	NA	NA	NA	NA	0	0	0	NA	NA	NA	NA	0	0	0	0	0	0	0	0
ENSG00000221373.1	AC010297.1	0	0	0	NA	NA	NA	NA	0	0	0	NA	NA	NA	NA	0	0	0	0	0	0	0	0
ENSG00000266483.1	AC010311.1	0	0	0	NA	NA	NA	NA	0	0	0	NA	NA	NA	NA	0	0	0	0	0	0	0	0
ENSG00000222805.1	AC010319.1	0	0	0	NA	NA	NA	NA	0	0	0	NA	NA	NA	NA	0	0	0	0	0	0	0	0
ENSG00000265364.1	AC010323.1	0	0	0	NA	NA	NA	NA	0	0	0	NA	NA	NA	NA	0	0	0	0	0	0	0	0
ENSG00000266462.1	AC010327.1	0.269964	0.539928	0	0	#NAME?	1	1	0	0	0	NA	NA	NA	NA	0	1.08	0	0	0	0	0	0
ENSG00000269808.1	AC010327.2	0	0	0	NA	NA	NA	NA	0	0	0	NA	NA	NA	NA	0	0	0	0	0	0	0	0
ENSG00000266156.1	AC010329.1	0.503456	1.00691	0	0	#NAME?	0.669631	1	0.238466	0.476931	0	0	#NAME?	0.990175	1	0.93	1.08	0	0	0	0.95	0	0
ENSG00000256989.1	AC010335.1	0	0	0	NA	NA	NA	NA	0	0	0	NA	NA	NA	NA	0	0	0	0	0	0	0	0
ENSG00000214248.2	AC010336.1	1.3043	1.54684	1.06175	0.686402	-0.542875	1	1	4.35874	5.41149	3.30598	0.61092	-0.710945	0.746456	1	0.93	2.16	0	2.12	7.01	3.82	2.99	3.63
ENSG00000212082.2	AC010368.1	0	0	0	NA	NA	NA	NA	0	0	0	NA	NA	NA	NA	0	0	0	0	0	0	0	0
ENSG00000269027.1	AC010368.2	0	0	0	NA	NA	NA	NA	0	0	0	NA	NA	NA	NA	0	0	0	0	0	0	0	0
ENSG00000223149.1	AC010376.1	0	0	0	NA	NA	NA	NA	0	0	0	NA	NA	NA	NA	0	0	0	0	0	0	0	0
ENSG00000221343.1	AC010422.1	0	0	0	NA	NA	NA	NA	0	0	0	NA	NA	NA	NA	0	0	0	0	0	0	0	0
ENSG00000226926.2	AC010423.1	3.26442	4.42169	2.10715	0.476549	-1.0693	0.62399	1	0.984942	0.476931	1.49295	3.13033	1.64632	0.753995	1	5.6	3.24	1.03	3.19	0	0.95	2.99	0
ENSG00000269636.1	AC010441.1	0	0	0	NA	NA	NA	NA	0	0	0	NA	NA	NA	NA	0	0	0	0	0	0	0	0
ENSG00000221721.1	AC010455.1	0	0	0	NA	NA	NA	NA	0	0	0	NA	NA	NA	NA	0	0	0	0	0	0	0	0
ENSG00000221595.1	AC010458.1	0	0	0	NA	NA	NA	NA	0	0	0	NA	NA	NA	NA	0	0	0	0	0	0	0	0
ENSG00000214784.4	AC010468.1	1.34077	1.61978	1.06175	0.655491	-0.609353	1	1	1.42928	1.4544	1.40417	0.965461	-0.0507099	1	1	0	3.24	0	2.12	1	1.91	1	1.81
ENSG00000249318.1	AC010468.2	0.265438	0	0.530877	Inf	Inf	0.990317	1	0	0	0	NA	NA	NA	NA	0	0	0	1.06	0	0	0	0
ENSG00000250728.1	AC010468.3	0	0	0	NA	NA	NA	NA	0	0	0	NA	NA	NA	NA	0	0	0	0	0	0	0	0
ENSG00000235081.1	AC010492.2	0	0	0	NA	NA	NA	NA	0	0	0	NA	NA	NA	NA	0	0	0	0	0	0	0	0
ENSG00000249189.1	AC010492.4	0	0	0	NA	NA	NA	NA	0	0	0	NA	NA	NA	NA	0	0	0	0	0	0	0	0
ENSG00000240296.1	AC010492.5	0	0	0	NA	NA	NA	NA	0	0	0	NA	NA	NA	NA	0	0	0	0	0	0	0	0
ENSG00000267219.1	AC010504.2	8.98877	13.2651	4.71247	0.355254	-1.49308	0.346837	1	5.99245	6.86589	5.11901	0.745572	-0.42358	0.856137	1	16.81	9.72	4.12	5.31	8.01	5.72	2.99	7.25
ENSG00000240197.1	AC010518.3	0	0	0	NA	NA	NA	NA	0	0	0	NA	NA	NA	NA	0	0	0	0	0	0	0	0
ENSG00000269304.1	AC010522.1	2.29398	2.48081	2.10715	0.849381	-0.235517	1	1	1.66916	1.97854	1.35977	0.68726	-0.541073	0.982181	1	2.8	2.16	1.03	3.19	3	0.95	0	2.72
ENSG00000268686.1	AC010524.2	30.197	42.655	17.739	0.415872	-1.26579	0.382032	1	41.9939	61.9394	22.0485	0.355968	-1.49018	0.284783	1	34.56	50.75	19.55	15.93	58.06	65.82	26.87	17.22
ENSG00000268157.1	AC010524.4	0.768894	1.00691	0.530877	0.527232	-0.923489	1	1	3.17975	4.91095	1.44856	0.294965	-1.76138	0.408429	1	0.93	1.08	0	1.06	6.01	3.82	1.99	0.91
ENSG00000203305.1	AC010525.1	0	0	0	NA	NA	NA	NA	0	0	0	NA	NA	NA	NA	0	0	0	0	0	0	0	0
ENSG00000211571.1	AC010525.2	0.233492	0.466984	0	0	#NAME?	1	1	0.238466	0.476931	0	0	#NAME?	0.991151	1	0.93	0	0	0	0	0.95	0	0
ENSG00000267117.1	AC010525.4	1.30064	2.08677	0.514521	0.246563	-2.01997	0.588502	1	2.40531	2.9088	1.90182	0.653815	-0.613045	0.854679	1	0.93	3.24	1.03	0	2	3.82	1.99	1.81
ENSG00000267689.1	AC010525.5	0.77342	1.54684	0	0	#NAME?	0.416113	1	2.3698	1.47801	3.26159	2.20675	1.14192	0.647756	1	0.93	2.16	0	0	2	0.95	1.99	4.53
ENSG00000267183.1	AC010525.6	3.5618	3.9547	3.1689	0.8013	-0.319586	0.927612	1	12.1373	11.824	12.4506	1.05299	0.0744916	0.990951	1	4.67	3.24	1.03	5.31	16.02	7.63	14.93	9.97
ENSG00000267018.1	AC010525.7	3.60482	2.48081	4.72882	1.90616	0.930671	0.672903	1	7.26766	5.43509	9.10022	1.67435	0.743598	0.669712	1	2.8	2.16	3.09	6.37	8.01	2.86	10.95	7.25
ENSG00000264645.1	AC010528.1	0	0	0	NA	NA	NA	NA	0	0	0	NA	NA	NA	NA	0	0	0	0	0	0	0	0
ENSG00000226180.2	AC010536.1	6.32325	4.34874	8.29775	1.90808	0.932122	0.607316	1	28.5638	11.706	45.4217	3.8802	1.95613	0.179299	1	6.54	2.16	12.35	4.25	11.01	12.4	42.8	48.05
ENSG00000265209.1	AC010543.1	0	0	0	NA	NA	NA	NA	0	0	0	NA	NA	NA	NA	0	0	0	0	0	0	0	0
ENSG00000223123.1	AC010546.1	0	0	0	NA	NA	NA	NA	0	0	0	NA	NA	NA	NA	0	0	0	0	0	0	0	0
ENSG00000261611.3	AC010547.9	0	0	0	NA	NA	NA	NA	0	0	0	NA	NA	NA	NA	0	0	0	0	0	0	0	0
ENSG00000265704.1	AC010595.1	0.25726	0	0.514521	Inf	Inf	0.990278	1	0	0	0	NA	NA	NA	NA	0	0	1.03	0	0	0	0	0
ENSG00000222086.1	AC010609.1	0	0	0	NA	NA	NA	NA	0	0	0	NA	NA	NA	NA	0	0	0	0	0	0	0	0
ENSG00000256240.1	AC010620.1	0	0	0	NA	NA	NA	NA	0	0	0	NA	NA	NA	NA	0	0	0	0	0	0	0	0
ENSG00000267443.1	AC010641.1	0	0	0	NA	NA	NA	NA	0	0	0	NA	NA	NA	NA	0	0	0	0	0	0	0	0
ENSG00000267216.1	AC010642.1	24.4816	28.1206	20.8425	0.741184	-0.432097	0.775188	1	33.2946	47.2066	19.3826	0.410592	-1.28422	0.364406	1	27.09	29.16	24.7	16.99	40.04	54.37	17.92	20.85
ENSG00000269794.1	AC010642.2	4.36804	6.11442	2.62167	0.428769	-1.22173	0.545072	1	1.45292	1.95494	0.950909	0.486414	-1.03974	0.78579	1	4.67	7.56	2.06	3.19	2	1.91	1	0.91
ENSG00000269095.1	AC010646.3	0	0	0	NA	NA	NA	NA	0	0	0	NA	NA	NA	NA	0	0	0	0	0	0	0	0
ENSG00000267448.1	AC010649.1	0	0	0	NA	NA	NA	NA	0	0	0	NA	NA	NA	NA	0	0	0	0	0	0	0	0
ENSG00000232383.1	AC010677.5	0.503456	1.00691	0	0	#NAME?	0.6447	1	0.725723	0.500537	0.950909	1.89978	0.925829	1	1	0.93	1.08	0	0	1	0	1	0.91
ENSG00000223517.1	AC010723.1	0	0	0	NA	NA	NA	NA	0	0	0	NA	NA	NA	NA	0	0	0	0	0	0	0	0
ENSG00000266220.1	AC010723.2	0	0	0	NA	NA	NA	NA	0	0	0	NA	NA	NA	NA	0	0	0	0	0	0	0	0
ENSG00000221517.1	AC010724.1	0	0	0	NA	NA	NA	NA	0	0	0	NA	NA	NA	NA	0	0	0	0	0	0	0	0
ENSG00000242540.2	AC010729.1	0	0	0	NA	NA	NA	NA	0.497651	0	0.995302	Inf	Inf	0.691923	1	0	0	0	0	0	0	1.99	0
ENSG00000236106.1	AC010729.2	0	0	0	NA	NA	NA	NA	0	0	0	NA	NA	NA	NA	0	0	0	0	0	0	0	0
ENSG00000237266.1	AC010729.3	0	0	0	NA	NA	NA	NA	0	0	0	NA	NA	NA	NA	0	0	0	0	0	0	0	0
ENSG00000228577.1	AC010731.2	12.0895	22.619	1.55992	0.0689648	-3.858	0.0286779	0.526893	10.9538	21.4099	0.497651	0.023244	-5.427	0.00731774	0.156773	21.48	23.76	2.06	1.06	18.02	24.8	1	0
ENSG00000231653.1	AC010731.3	0	0	0	NA	NA	NA	NA	0	0	0	NA	NA	NA	NA	0	0	0	0	0	0	0	0
ENSG00000235118.3	AC010731.4	0.539928	1.07986	0	0	#NAME?	0.689567	1	0	0	0	NA	NA	NA	NA	0	2.16	0	0	0	0	0	0
ENSG00000213083.3	AC010731.6	0	0	0	NA	NA	NA	NA	0	0	0	NA	NA	NA	NA	0	0	0	0	0	0	0	0
ENSG00000228414.2	AC010733.4	0.49893	0.466984	0.530877	1.13682	0.185004	1	1	0	0	0	NA	NA	NA	NA	0.93	0	0	1.06	0	0	0	0
ENSG00000232713.2	AC010733.5	12.2938	14.199	10.3885	0.731638	-0.450799	0.772547	1	10.8029	10.8702	10.7357	0.987626	-0.0179627	1	1	18.68	9.72	14.41	6.37	16.02	5.72	6.97	14.5
ENSG00000237024.1	AC010733.7	0.265438	0	0.530877	Inf	Inf	0.990317	1	0	0	0	NA	NA	NA	NA	0	0	0	1.06	0	0	0	0
ENSG00000221372.1	AC010739.1	0	0	0	NA	NA	NA	NA	0	0	0	NA	NA	NA	NA	0	0	0	0	0	0	0	0
ENSG00000238065.1	AC010740.1	0	0	0	NA	NA	NA	NA	0	0	0	NA	NA	NA	NA	0	0	0	0	0	0	0	0
ENSG00000232548.1	AC010744.1	0	0	0	NA	NA	NA	NA	0	0	0	NA	NA	NA	NA	0	0	0	0	0	0	0	0
ENSG00000226041.1	AC010745.1	0	0	0	NA	NA	NA	NA	0	0	0	NA	NA	NA	NA	0	0	0	0	0	0	0	0
ENSG00000228876.1	AC010745.2	0	0	0	NA	NA	NA	NA	0	0	0	NA	NA	NA	NA	0	0	0	0	0	0	0	0
ENSG00000231266.1	AC010745.3	0	0	0	NA	NA	NA	NA	0	0	0	NA	NA	NA	NA	0	0	0	0	0	0	0	0
ENSG00000232444.1	AC010745.4	0	0	0	NA	NA	NA	NA	0	0	0	NA	NA	NA	NA	0	0	0	0	0	0	0	0
ENSG00000225979.1	AC010746.3	0	0	0	NA	NA	NA	NA	0	0	0	NA	NA	NA	NA	0	0	0	0	0	0	0	0
ENSG00000237824.2	AC010747.2	0.25726	0	0.514521	Inf	Inf	0.990278	1	0	0	0	NA	NA	NA	NA	0	0	1.03	0	0	0	0	0
ENSG00000221389.1	AC010754.1	0	0	0	NA	NA	NA	NA	0	0	0	NA	NA	NA	NA	0	0	0	0	0	0	0	0
ENSG00000269182.1	AC010760.1	0	0	0	NA	NA	NA	NA	0	0	0	NA	NA	NA	NA	0	0	0	0	0	0	0	0
ENSG00000265840.1	AC010761.10	0	0	0	NA	NA	NA	NA	0	0	0	NA	NA	NA	NA	0	0	0	0	0	0	0	0
ENSG00000265205.1	AC010761.13	29.02	36.1029	21.937	0.607623	-0.718751	0.617042	1	25.5965	29.1352	22.0578	0.757084	-0.401475	0.789655	1	35.49	36.72	22.64	21.24	22.02	36.25	16.92	27.2
ENSG00000267729.1	AC010761.14	1.29612	1.54684	1.0454	0.675828	-0.565273	1	1	1.2041	1.95494	0.453258	0.231853	-2.10872	0.56765	1	0.93	2.16	1.03	1.06	2	1.91	0	0.91
ENSG00000265073.1	AC010761.6	0	0	0	NA	NA	NA	NA	0	0	0	NA	NA	NA	NA	0	0	0	0	0	0	0	0
ENSG00000264577.1	AC010761.8	86.4687	56.4164	116.521	2.06537	1.0464	0.4474	1	150.723	193.85	107.595	0.555042	-0.84933	0.531264	1	58.84	53.99	117.31	115.73	191.21	196.5	105.5	109.69
ENSG00000265474.1	AC010761.9	7.41821	9.06221	5.77422	0.637176	-0.650237	0.711826	1	19.6166	34.0698	5.16341	0.151554	-2.7221	0.0784991	0.787385	8.41	9.72	4.12	7.43	29.03	39.11	3.98	6.35
ENSG00000251879.2	AC010874.1	0	0	0	NA	NA	NA	NA	0	0	0	NA	NA	NA	NA	0	0	0	0	0	0	0	0
ENSG00000269291.1	AC010877.1	0	0	0	NA	NA	NA	NA	0	0	0	NA	NA	NA	NA	0	0	0	0	0	0	0	0
ENSG00000225402.1	AC010878.3	0.265438	0	0.530877	Inf	Inf	0.986319	1	0.476897	0.500537	0.453258	0.905542	-0.143146	1	1	0	0	0	1.06	1	0	0	0.91
ENSG00000224400.1	AC010880.1	0	0	0	NA	NA	NA	NA	0	0	0	NA	NA	NA	NA	0	0	0	0	0	0	0	0
ENSG00000234936.1	AC010883.5	11.4229	10.9301	11.9158	1.09017	0.124558	0.966102	1	15.3243	19.691	10.9576	0.55648	-0.845599	0.577372	1	12.14	9.72	18.52	5.31	26.03	13.35	11.94	9.97
ENSG00000224509.1	AC010884.1	0.756191	0.466984	1.0454	2.23861	1.16261	0.980961	1	0.475454	0	0.950909	Inf	Inf	0.639879	1	0.93	0	1.03	1.06	0	0	1	0.91
ENSG00000263685.1	AC010884.2	0	0	0	NA	NA	NA	NA	0	0	0	NA	NA	NA	NA	0	0	0	0	0	0	0	0
ENSG00000224414.1	AC010886.2	0.994208	1.4739	0.514521	0.349089	-1.51833	0.788372	1	0.248826	0	0.497651	Inf	Inf	1	1	1.87	1.08	1.03	0	0	0	1	0
ENSG00000251849.1	AC010887.1	0	0	0	NA	NA	NA	NA	0	0	0	NA	NA	NA	NA	0	0	0	0	0	0	0	0
ENSG00000226953.3	AC010890.1	9.2081	18.4162	0	0	#NAME?	0.00388276	0.128286	35.3314	68.8053	1.85742	0.0269954	-5.21114	0.00268237	0.0727696	13.08	23.76	0	0	66.07	71.54	1	2.72
ENSG00000228379.1	AC010891.2	0	0	0	NA	NA	NA	NA	0	0	0	NA	NA	NA	NA	0	0	0	0	0	0	0	0
ENSG00000226853.2	AC010894.3	35.1526	37.8979	32.4073	0.855121	-0.2258	0.876811	1	20.4671	28.7055	12.2286	0.426003	-1.23106	0.398512	1	40.16	35.64	31.9	32.91	24.03	33.39	9.95	14.5
ENSG00000179997.7	AC010894.4	0.233492	0.466984	0	0	#NAME?	1	1	0	0	0	NA	NA	NA	NA	0.93	0	0	0	0	0	0	0
ENSG00000237798.1	AC010894.5	2.81919	5.1075	0.530877	0.103941	-3.26617	0.183729	1	2.16691	3.33852	0.995302	0.298127	-1.746	0.445517	1	3.74	6.48	0	1.06	0	6.68	1.99	0
ENSG00000232479.2	AC010900.2	3.62041	2.01382	5.22699	2.59555	1.37604	0.499933	1	3.11031	4.3632	1.85742	0.425702	-1.23208	0.570944	1	1.87	2.16	5.15	5.31	3	5.72	1	2.72
ENSG00000213774.3	AC010904.1	0	0	0	NA	NA	NA	NA	0	0	0	NA	NA	NA	NA	0	0	0	0	0	0	0	0
ENSG00000237370.1	AC010907.2	0.265438	0	0.530877	Inf	Inf	0.990317	1	0	0	0	NA	NA	NA	NA	0	0	0	1.06	0	0	0	0
ENSG00000224661.1	AC010907.5	0	0	0	NA	NA	NA	NA	0.226629	0	0.453258	Inf	Inf	1	1	0	0	0	0	0	0	0	0.91
ENSG00000253011.1	AC010928.1	0	0	0	NA	NA	NA	NA	0	0	0	NA	NA	NA	NA	0	0	0	0	0	0	0	0
ENSG00000221030.1	AC010930.1	0	0	0	NA	NA	NA	NA	0	0	0	NA	NA	NA	NA	0	0	0	0	0	0	0	0
ENSG00000232668.1	AC010967.1	0	0	0	NA	NA	NA	NA	0	0	0	NA	NA	NA	NA	0	0	0	0	0	0	0	0
ENSG00000228033.1	AC010967.2	4.92973	8.81406	1.0454	0.118606	-3.07575	0.137027	1	0.725723	0.500537	0.950909	1.89978	0.925829	1	1	4.67	12.96	1.03	1.06	1	0	1	0.91
ENSG00000232604.1	AC010967.3	0	0	0	NA	NA	NA	NA	0	0	0	NA	NA	NA	NA	0	0	0	0	0	0	0	0
ENSG00000188525.3	AC010969.1	0	0	0	NA	NA	NA	NA	0	0	0	NA	NA	NA	NA	0	0	0	0	0	0	0	0
ENSG00000251966.2	AC010970.1	0	0	0	NA	NA	NA	NA	0	0	0	NA	NA	NA	NA	0	0	0	0	0	0	0	0
ENSG00000225840.1	AC010970.2	0.25726	0	0.514521	Inf	Inf	0.987407	1	0.250269	0.500537	0	0	#NAME?	0.99115	1	0	0	1.03	0	1	0	0	0
ENSG00000234686.1	AC010971.1	0	0	0	NA	NA	NA	NA	0	0	0	NA	NA	NA	NA	0	0	0	0	0	0	0	0
ENSG00000230065.1	AC010974.3	0	0	0	NA	NA	NA	NA	1.69739	0	3.39477	Inf	Inf	0.16623	1	0	0	0	0	0	0	4.98	1.81
ENSG00000229385.1	AC010975.1	0	0	0	NA	NA	NA	NA	0	0	0	NA	NA	NA	NA	0	0	0	0	0	0	0	0
ENSG00000230237.1	AC010975.2	0.503456	1.00691	0	0	#NAME?	0.695161	1	0	0	0	NA	NA	NA	NA	0.93	1.08	0	0	0	0	0	0
ENSG00000231731.3	AC010976.2	28.2495	31.973	24.5259	0.767082	-0.382547	0.807241	1	21.3427	18.5483	24.1372	1.30132	0.379971	0.8005	1	26.15	37.79	26.76	22.3	18.02	19.08	22.89	25.38
ENSG00000237732.5	AC010980.2	15.5297	30.5285	0.530877	0.0173896	-5.84563	0.0041756	0.135604	4.08338	3.90987	4.25689	1.08875	0.122679	1	1	30.82	30.24	0	1.06	4	3.82	3.98	4.53
ENSG00000234199.2	AC010982.1	3.84937	1.94088	5.75786	2.96662	1.56882	0.456832	1	0.749363	1.00107	0.497651	0.497117	-1.00834	0.985159	1	2.8	1.08	5.15	6.37	2	0	1	0
ENSG00000235242.1	AC010982.2	0	0	0	NA	NA	NA	NA	0	0	0	NA	NA	NA	NA	0	0	0	0	0	0	0	0
ENSG00000235056.1	AC010983.1	0	0	0	NA	NA	NA	NA	0	0	0	NA	NA	NA	NA	0	0	0	0	0	0	0	0
ENSG00000230646.1	AC010984.3	0	0	0	NA	NA	NA	NA	0	0	0	NA	NA	NA	NA	0	0	0	0	0	0	0	0
ENSG00000223349.1	AC010984.4	0	0	0	NA	NA	NA	NA	0	0	0	NA	NA	NA	NA	0	0	0	0	0	0	0	0
ENSG00000235495.1	AC010987.5	0	0	0	NA	NA	NA	NA	0.476931	0.953863	0	0	#NAME?	0.677589	1	0	0	0	0	0	1.91	0	0
ENSG00000237013.1	AC010987.6	1.48861	1.40095	1.57627	1.12514	0.170111	1	1	2.71755	5.43509	0	0	#NAME?	0.0588793	0.657844	2.8	0	1.03	2.12	8.01	2.86	0	0
ENSG00000222586.1	AC010999.1	0	0	0	NA	NA	NA	NA	0.248826	0	0.497651	Inf	Inf	1	1	0	0	0	0	0	0	1	0
ENSG00000264277.1	AC011073.1	0	0	0	NA	NA	NA	NA	0	0	0	NA	NA	NA	NA	0	0	0	0	0	0	0	0
ENSG00000225582.1	AC011193.1	0	0	0	NA	NA	NA	NA	0	0	0	NA	NA	NA	NA	0	0	0	0	0	0	0	0
ENSG00000235518.2	AC011196.3	0.503456	1.00691	0	0	#NAME?	0.695161	1	0	0	0	NA	NA	NA	NA	0.93	1.08	0	0	0	0	0	0
ENSG00000225253.1	AC011225.1	0.233492	0.466984	0	0	#NAME?	1	1	1.4662	2.93241	0	0	#NAME?	0.189739	1	0.93	0	0	0	3	2.86	0	0
ENSG00000232089.1	AC011233.2	0	0	0	NA	NA	NA	NA	0	0	0	NA	NA	NA	NA	0	0	0	0	0	0	0	0
ENSG00000224361.1	AC011239.1	0	0	0	NA	NA	NA	NA	0	0	0	NA	NA	NA	NA	0	0	0	0	0	0	0	0
ENSG00000229695.1	AC011242.5	3.44672	6.36257	0.530877	0.0834375	-3.58316	0.115734	1	3.3857	6.31814	0.453258	0.0717391	-3.8011	0.103617	0.923637	8.41	4.32	0	1.06	5.01	7.63	0	0.91
ENSG00000223658.5	AC011242.6	0	0	0	NA	NA	NA	NA	22.212	18.1186	26.3054	1.45185	0.537888	0.722432	1	0	0	0	0	20.02	16.22	30.85	21.76
ENSG00000223430.1	AC011243.1	0	0	0	NA	NA	NA	NA	0	0	0	NA	NA	NA	NA	0	0	0	0	0	0	0	0
ENSG00000235586.1	AC011247.3	1.98842	2.94779	1.02904	0.349089	-1.51833	0.574714	1	1.90762	2.45547	1.35977	0.553772	-0.852636	0.828799	1	3.74	2.16	2.06	0	3	1.91	0	2.72
ENSG00000236510.1	AC011284.3	0.25726	0	0.514521	Inf	Inf	0.985528	1	0.679887	0	1.35977	Inf	Inf	0.472643	1	0	0	1.03	0	0	0	0	2.72
ENSG00000232328.1	AC011286.1	0	0	0	NA	NA	NA	NA	0	0	0	NA	NA	NA	NA	0	0	0	0	0	0	0	0
ENSG00000229618.1	AC011288.2	7.26917	14.0238	0.514521	0.036689	-4.76851	0.0217911	0.437352	33.4567	26.3444	40.569	1.53995	0.622879	0.667547	1	14.01	14.04	1.03	0	25.03	27.66	45.78	35.35
ENSG00000227172.2	AC011290.4	3.78799	5.50154	2.07444	0.377065	-1.40712	0.500504	1	0.736117	0.476931	0.995302	2.08689	1.06135	1	1	5.6	5.4	3.09	1.06	0	0.95	1.99	0
ENSG00000236015.1	AC011290.5	19.3385	18.9125	19.7644	1.04505	0.0635652	0.986991	1	22.3687	26.4389	18.2986	0.692108	-0.53093	0.729355	1	20.55	17.28	25.73	13.8	29.03	23.85	13.93	22.66
ENSG00000265161.1	AC011293.1	0	0	0	NA	NA	NA	NA	0	0	0	NA	NA	NA	NA	0	0	0	0	0	0	0	0
ENSG00000233539.2	AC011294.3	6.03695	11.543	0.530877	0.0459912	-4.4425	0.031793	0.561075	141.696	282.441	0.950909	0.00336675	-8.21443	2.45e-05	0.00225448	11.21	11.88	0	1.06	287.31	277.57	1	0.91
ENSG00000268822.1	AC011298.1	0	0	0	NA	NA	NA	NA	0	0	0	NA	NA	NA	NA	0	0	0	0	0	0	0	0
ENSG00000219159.3	AC011298.2	0	0	0	NA	NA	NA	NA	0	0	0	NA	NA	NA	NA	0	0	0	0	0	0	0	0
ENSG00000229805.1	AC011306.1	0	0	0	NA	NA	NA	NA	0	0	0	NA	NA	NA	NA	0	0	0	0	0	0	0	0
ENSG00000226702.1	AC011306.2	0	0	0	NA	NA	NA	NA	12.2286	0	24.4573	Inf	Inf	0.00202867	0.0582862	0	0	0	0	0	0	19.91	29.01
ENSG00000268857.1	AC011308.1	0	0	0	NA	NA	NA	NA	0	0	0	NA	NA	NA	NA	0	0	0	0	0	0	0	0
ENSG00000264749.1	AC011313.1	0	0	0	NA	NA	NA	NA	0	0	0	NA	NA	NA	NA	0	0	0	0	0	0	0	0
ENSG00000233487.6	AC011322.1	0.25726	0	0.514521	Inf	Inf	0.985354	1	0.749363	1.00107	0.497651	0.497117	-1.00834	0.987535	1	0	0	1.03	0	2	0	1	0
ENSG00000249839.1	AC011330.5	4.49953	5.89558	3.10348	0.526408	-0.925748	0.643414	1	0.952352	0.500537	1.40417	2.80532	1.48816	0.751283	1	7.47	4.32	5.15	1.06	1	0	1	1.81
ENSG00000224677.1	AC011330.6	1.19123	1.86794	0.514521	0.275449	-1.86014	0.612394	1	0.70356	0.953863	0.453258	0.475181	-1.07345	0.985774	1	3.74	0	1.03	0	0	1.91	0	0.91
ENSG00000253311.1	AC011343.1	0	0	0	NA	NA	NA	NA	1.17754	0	2.35508	Inf	Inf	0.275772	1	0	0	0	0	0	0	1.99	2.72
ENSG00000265875.1	AC011357.1	0	0	0	NA	NA	NA	NA	0	0	0	NA	NA	NA	NA	0	0	0	0	0	0	0	0
ENSG00000239192.1	AC011363.1	0.233492	0.466984	0	0	#NAME?	1	1	0	0	0	NA	NA	NA	NA	0.93	0	0	0	0	0	0	0
ENSG00000254106.1	AC011366.3	1.30266	0	2.60532	Inf	Inf	0.251755	1	0	0	0	NA	NA	NA	NA	0	0	3.09	2.12	0	0	0	0
ENSG00000264890.1	AC011379.1	0	0	0	NA	NA	NA	NA	0	0	0	NA	NA	NA	NA	0	0	0	0	0	0	0	0
ENSG00000197830.2	AC011385.1	12.8914	10.0691	15.7137	1.56058	0.642083	0.683199	1	9.84192	7.36642	12.3174	1.6721	0.741664	0.640843	1	9.34	10.8	13.38	18.05	9.01	5.72	11.94	12.69
ENSG00000232129.1	AC011385.2	2.30504	1.4739	3.13619	2.12782	1.08938	0.696547	1	2.1432	1.93133	2.35508	1.21941	0.286178	1	1	1.87	1.08	3.09	3.19	1	2.86	1.99	2.72
ENSG00000248696.1	AC011406.2	3.7851	6.50846	1.06175	0.163134	-2.61587	0.206599	1	2.34764	1.93133	2.76394	1.43111	0.517131	0.887778	1	6.54	6.48	0	2.12	1	2.86	1	4.53
ENSG00000216127.1	AC011407.1	0.25726	0	0.514521	Inf	Inf	0.990278	1	0	0	0	NA	NA	NA	NA	0	0	1.03	0	0	0	0	0
ENSG00000264303.1	AC011410.1	0	0	0	NA	NA	NA	NA	0	0	0	NA	NA	NA	NA	0	0	0	0	0	0	0	0
ENSG00000265104.1	AC011416.1	0	0	0	NA	NA	NA	NA	0	0	0	NA	NA	NA	NA	0	0	0	0	0	0	0	0
ENSG00000223539.4	AC011431.1	0.269964	0.539928	0	0	#NAME?	1	1	0	0	0	NA	NA	NA	NA	0	1.08	0	0	0	0	0	0
ENSG00000263840.1	AC011431.2	0.97044	1.94088	0	0	#NAME?	0.366389	1	0	0	0	NA	NA	NA	NA	2.8	1.08	0	0	0	0	0	0
ENSG00000265023.1	AC011450.1	0	0	0	NA	NA	NA	NA	0	0	0	NA	NA	NA	NA	0	0	0	0	0	0	0	0
ENSG00000265569.1	AC011453.1	0	0	0	NA	NA	NA	NA	0	0	0	NA	NA	NA	NA	0	0	0	0	0	0	0	0
ENSG00000221504.1	AC011456.1	0	0	0	NA	NA	NA	NA	0	0	0	NA	NA	NA	NA	0	0	0	0	0	0	0	0
ENSG00000221258.1	AC011465.1	0	0	0	NA	NA	NA	NA	0.248826	0	0.497651	Inf	Inf	1	1	0	0	0	0	0	0	1	0
ENSG00000221790.1	AC011467.1	0	0	0	NA	NA	NA	NA	0	0	0	NA	NA	NA	NA	0	0	0	0	0	0	0	0
ENSG00000226104.1	AC011475.1	0.490752	0.466984	0.514521	1.10179	0.139856	1	1	0.725723	0.500537	0.950909	1.89978	0.925829	1	1	0.93	0	1.03	0	1	0	1	0.91
ENSG00000265339.1	AC011477.1	0	0	0	NA	NA	NA	NA	0	0	0	NA	NA	NA	NA	0	0	0	0	0	0	0	0
ENSG00000223148.1	AC011478.1	0	0	0	NA	NA	NA	NA	0	0	0	NA	NA	NA	NA	0	0	0	0	0	0	0	0
ENSG00000204850.3	AC011484.1	0	0	0	NA	NA	NA	NA	0	0	0	NA	NA	NA	NA	0	0	0	0	0	0	0	0
ENSG00000220693.2	AC011498.1	4.55852	8.0553	1.06175	0.131808	-2.92349	0.143775	1	3.39458	4.88734	1.90182	0.389131	-1.36167	0.502895	1	7.47	8.64	0	2.12	5.01	4.77	1.99	1.81
ENSG00000263995.1	AC011499.1	0	0	0	NA	NA	NA	NA	0	0	0	NA	NA	NA	NA	0	0	0	0	0	0	0	0
ENSG00000213922.1	AC011500.1	1.3043	1.54684	1.06175	0.686402	-0.542875	1	1	2.15648	2.9088	1.40417	0.482731	-1.05071	0.709521	1	0.93	2.16	0	2.12	2	3.82	1	1.81
ENSG00000268833.1	AC011513.4	0	0	0	NA	NA	NA	NA	0	0	0	NA	NA	NA	NA	0	0	0	0	0	0	0	0
ENSG00000225370.1	AC011515.2	0	0	0	NA	NA	NA	NA	0	0	0	NA	NA	NA	NA	0	0	0	0	0	0	0	0
ENSG00000269796.1	AC011516.1	0	0	0	NA	NA	NA	NA	0	0	0	NA	NA	NA	NA	0	0	0	0	0	0	0	0
ENSG00000268038.1	AC011516.2	0	0	0	NA	NA	NA	NA	0.250269	0.500537	0	0	#NAME?	0.9931	1	0	0	0	0	1	0	0	0
ENSG00000267204.1	AC011518.1	0	0	0	NA	NA	NA	NA	0.226629	0	0.453258	Inf	Inf	1	1	0	0	0	0	0	0	0	0.91
ENSG00000267133.1	AC011518.2	0	0	0	NA	NA	NA	NA	0	0	0	NA	NA	NA	NA	0	0	0	0	0	0	0	0
ENSG00000267968.1	AC011523.2	0.265438	0	0.530877	Inf	Inf	0.990317	1	0	0	0	NA	NA	NA	NA	0	0	0	1.06	0	0	0	0
ENSG00000267528.1	AC011524.1	23.5384	47.0767	0	0	#NAME?	0.000436768	0.0264789	3.10155	0	6.2031	Inf	Inf	0.0357681	0.470752	40.16	53.99	0	0	0	0	6.97	5.44
ENSG00000267027.1	AC011524.2	0	0	0	NA	NA	NA	NA	0	0	0	NA	NA	NA	NA	0	0	0	0	0	0	0	0
ENSG00000267240.1	AC011524.3	0	0	0	NA	NA	NA	NA	0	0	0	NA	NA	NA	NA	0	0	0	0	0	0	0	0
ENSG00000261400.1	AC011525.2	0	0	0	NA	NA	NA	NA	0	0	0	NA	NA	NA	NA	0	0	0	0	0	0	0	0
ENSG00000267465.2	AC011525.4	0	0	0	NA	NA	NA	NA	0	0	0	NA	NA	NA	NA	0	0	0	0	0	0	0	0
ENSG00000267107.2	AC011526.1	0	0	0	NA	NA	NA	NA	0	0	0	NA	NA	NA	NA	0	0	0	0	0	0	0	0
ENSG00000268434.1	AC011530.4	0	0	0	NA	NA	NA	NA	0	0	0	NA	NA	NA	NA	0	0	0	0	0	0	0	0
ENSG00000268423.1	AC011551.3	3.3029	2.40786	4.19795	1.74343	0.801929	0.771135	1	0.475454	0	0.950909	Inf	Inf	0.609559	1	3.74	1.08	3.09	5.31	0	0	1	0.91
ENSG00000267020.1	AC011558.5	0	0	0	NA	NA	NA	NA	0	0	0	NA	NA	NA	NA	0	0	0	0	0	0	0	0
ENSG00000263690.1	AC011591.1	0	0	0	NA	NA	NA	NA	0	0	0	NA	NA	NA	NA	0	0	0	0	0	0	0	0
ENSG00000223436.1	AC011625.1	0	0	0	NA	NA	NA	NA	0	0	0	NA	NA	NA	NA	0	0	0	0	0	0	0	0
ENSG00000252093.1	AC011626.1	0	0	0	NA	NA	NA	NA	0	0	0	NA	NA	NA	NA	0	0	0	0	0	0	0	0
ENSG00000259252.1	AC011648.1	0	0	0	NA	NA	NA	NA	0	0	0	NA	NA	NA	NA	0	0	0	0	0	0	0	0
ENSG00000265219.1	AC011652.1	0	0	0	NA	NA	NA	NA	0	0	0	NA	NA	NA	NA	0	0	0	0	0	0	0	0
ENSG00000266096.1	AC011652.2	0	0	0	NA	NA	NA	NA	0	0	0	NA	NA	NA	NA	0	0	0	0	0	0	0	0
ENSG00000216522.3	AC011718.1	0	0	0	NA	NA	NA	NA	0	0	0	NA	NA	NA	NA	0	0	0	0	0	0	0	0
ENSG00000223579.2	AC011718.2	0	0	0	NA	NA	NA	NA	1.19226	1.47801	0.906515	0.613337	-0.705249	0.985568	1	0	0	0	0	2	0.95	0	1.81
ENSG00000227005.1	AC011718.3	0	0	0	NA	NA	NA	NA	0	0	0	NA	NA	NA	NA	0	0	0	0	0	0	0	0
ENSG00000204196.4	AC011737.2	0	0	0	NA	NA	NA	NA	0	0	0	NA	NA	NA	NA	0	0	0	0	0	0	0	0
ENSG00000252308.1	AC011738.1	0	0	0	NA	NA	NA	NA	0	0	0	NA	NA	NA	NA	0	0	0	0	0	0	0	0
ENSG00000231638.1	AC011738.4	6.78767	0.466984	13.1084	28.0702	4.81097	0.0234583	0.459677	38.8524	10.6341	67.0706	6.30711	2.65698	0.0728329	0.749274	0.93	0	10.29	15.93	6.01	15.26	60.71	73.43
ENSG00000231655.1	AC011742.3	0.527224	0.539928	0.514521	0.952943	-0.0695381	1	1	1.2159	1.97854	0.453258	0.229087	-2.12604	0.583513	1	0	1.08	1.03	0	3	0.95	0	0.91
ENSG00000227133.1	AC011742.5	0	0	0	NA	NA	NA	NA	0.248826	0	0.497651	Inf	Inf	1	1	0	0	0	0	0	0	1	0
ENSG00000231435.1	AC011747.3	0	0	0	NA	NA	NA	NA	0.475454	0	0.950909	Inf	Inf	0.695622	1	0	0	0	0	0	0	1	0.91
ENSG00000236008.1	AC011747.4	0	0	0	NA	NA	NA	NA	0.928712	0	1.85742	Inf	Inf	0.36648	1	0	0	0	0	0	0	1	2.72
ENSG00000231083.1	AC011747.6	0	0	0	NA	NA	NA	NA	4.07466	0	8.14931	Inf	Inf	0.0303546	0.420664	0	0	0	0	0	0	9.95	6.35
ENSG00000235092.1	AC011747.7	8.84424	7.26722	10.4213	1.43401	0.520055	0.745205	1	1.48548	1.47801	1.49295	1.01011	0.0145172	1	1	3.74	10.8	12.35	8.49	2	0.95	2.99	0
ENSG00000212025.2	AC011748.1	0.269964	0.539928	0	0	#NAME?	1	1	0	0	0	NA	NA	NA	NA	0	1.08	0	0	0	0	0	0
ENSG00000231204.1	AC011752.1	0	0	0	NA	NA	NA	NA	0	0	0	NA	NA	NA	NA	0	0	0	0	0	0	0	0
ENSG00000230696.1	AC011753.5	2.57501	2.01382	3.13619	1.55733	0.639076	0.846681	1	1.19082	0.977469	1.40417	1.43653	0.522592	1	1	1.87	2.16	3.09	3.19	1	0.95	1	1.81
ENSG00000230603.1	AC011753.6	0	0	0	NA	NA	NA	NA	0	0	0	NA	NA	NA	NA	0	0	0	0	0	0	0	0
ENSG00000224879.1	AC011754.1	0	0	0	NA	NA	NA	NA	0	0	0	NA	NA	NA	NA	0	0	0	0	0	0	0	0
ENSG00000269686.1	AC011755.1	0.503456	1.00691	0	0	#NAME?	0.620975	1	2.1934	4.38681	0	0	#NAME?	0.093457	0.871836	0.93	1.08	0	0	4	4.77	0	0
ENSG00000234073.1	AC011816.1	0	0	0	NA	NA	NA	NA	0	0	0	NA	NA	NA	NA	0	0	0	0	0	0	0	0
ENSG00000229233.1	AC011891.5	32.6094	15.5707	49.6482	3.18857	1.67291	0.245364	1	1.96238	1.97854	1.94621	0.983659	-0.0237703	1	1	14.94	16.2	49.39	49.9	3	0.95	2.99	0.91
ENSG00000226806.1	AC011893.3	0.522699	0	1.0454	Inf	Inf	0.63945	1	0.248826	0	0.497651	Inf	Inf	1	1	0	0	1.03	1.06	0	0	1	0
ENSG00000265629.1	AC011897.1	0	0	0	NA	NA	NA	NA	0	0	0	NA	NA	NA	NA	0	0	0	0	0	0	0	0
ENSG00000228505.1	AC011897.2	0.233492	0.466984	0	0	#NAME?	1	1	0	0	0	NA	NA	NA	NA	0.93	0	0	0	0	0	0	0
ENSG00000231980.1	AC011899.10	0	0	0	NA	NA	NA	NA	0	0	0	NA	NA	NA	NA	0	0	0	0	0	0	0	0
ENSG00000233038.1	AC011899.9	0	0	0	NA	NA	NA	NA	0	0	0	NA	NA	NA	NA	0	0	0	0	0	0	0	0
ENSG00000224612.1	AC011901.2	0	0	0	NA	NA	NA	NA	0	0	0	NA	NA	NA	NA	0	0	0	0	0	0	0	0
ENSG00000257073.1	AC011933.1	0	0	0	NA	NA	NA	NA	0	0	0	NA	NA	NA	NA	0	0	0	0	0	0	0	0
ENSG00000228007.1	AC011933.2	0.265438	0	0.530877	Inf	Inf	0.985077	1	0.952352	0.500537	1.40417	2.80532	1.48816	0.782993	1	0	0	0	1.06	1	0	1	1.81
ENSG00000265583.1	AC011994.1	0	0	0	NA	NA	NA	NA	0	0	0	NA	NA	NA	NA	0	0	0	0	0	0	0	0
ENSG00000237720.1	AC011995.1	0	0	0	NA	NA	NA	NA	0	0	0	NA	NA	NA	NA	0	0	0	0	0	0	0	0
ENSG00000228391.1	AC011995.3	0	0	0	NA	NA	NA	NA	0	0	0	NA	NA	NA	NA	0	0	0	0	0	0	0	0
ENSG00000222017.1	AC011997.1	0	0	0	NA	NA	NA	NA	0	0	0	NA	NA	NA	NA	0	0	0	0	0	0	0	0
ENSG00000236664.1	AC011998.1	0.503456	1.00691	0	0	#NAME?	0.695161	1	0	0	0	NA	NA	NA	NA	0.93	1.08	0	0	0	0	0	0
ENSG00000229744.1	AC011998.2	0.809892	1.61978	0	0	#NAME?	0.487696	1	0	0	0	NA	NA	NA	NA	0	3.24	0	0	0	0	0	0
ENSG00000227241.1	AC011998.4	0	0	0	NA	NA	NA	NA	0	0	0	NA	NA	NA	NA	0	0	0	0	0	0	0	0
ENSG00000214070.3	AC011999.1	1.5452	1.54684	1.54356	0.997881	-0.00306071	1	1	1.16862	0.977469	1.35977	1.39112	0.476244	1	1	0.93	2.16	3.09	0	1	0.95	0	2.72
ENSG00000266259.1	AC012003.1	0	0	0	NA	NA	NA	NA	0	0	0	NA	NA	NA	NA	0	0	0	0	0	0	0	0
ENSG00000172332.8	AC012005.2	0	0	0	NA	NA	NA	NA	0	0	0	NA	NA	NA	NA	0	0	0	0	0	0	0	0
ENSG00000221232.1	AC012047.1	0	0	0	NA	NA	NA	NA	0	0	0	NA	NA	NA	NA	0	0	0	0	0	0	0	0
ENSG00000221202.1	AC012050.1	0	0	0	NA	NA	NA	NA	0	0	0	NA	NA	NA	NA	0	0	0	0	0	0	0	0
ENSG00000227047.1	AC012065.4	0	0	0	NA	NA	NA	NA	0	0	0	NA	NA	NA	NA	0	0	0	0	0	0	0	0
ENSG00000233416.1	AC012065.5	1.53414	2.55375	0.514521	0.201476	-2.31132	0.460446	1	3.11772	1.97854	4.25689	2.15153	1.10536	0.613547	1	1.87	3.24	1.03	0	3	0.95	3.98	4.53
ENSG00000260396.1	AC012065.7	1.85529	1.61978	2.09079	1.29079	0.36825	0.974752	1	3.0748	2.93241	3.2172	1.09712	0.13372	1	1	0	3.24	2.06	2.12	3	2.86	1	5.44
ENSG00000213197.3	AC012066.1	3.11859	2.55375	3.68342	1.44236	0.528429	0.857814	1	4.60753	4.95816	4.25689	0.858563	-0.220004	0.979088	1	1.87	3.24	2.06	5.31	8.01	1.91	3.98	4.53
ENSG00000269464.1	AC012067.1	0	0	0	NA	NA	NA	NA	0	0	0	NA	NA	NA	NA	0	0	0	0	0	0	0	0
ENSG00000179061.1	AC012074.1	0.25726	0	0.514521	Inf	Inf	0.983567	1	2.91188	1.93133	3.89242	2.01541	1.01107	0.699952	1	0	0	1.03	0	1	2.86	5.97	1.81
ENSG00000235072.1	AC012074.2	1.03722	0	2.07444	Inf	Inf	0.267063	1	3.33251	1.50161	5.16341	3.43858	1.78181	0.383701	1	0	0	3.09	1.06	3	0	3.98	6.35
ENSG00000231722.1	AC012075.1	0	0	0	NA	NA	NA	NA	0	0	0	NA	NA	NA	NA	0	0	0	0	0	0	0	0
ENSG00000235519.1	AC012075.2	0	0	0	NA	NA	NA	NA	0	0	0	NA	NA	NA	NA	0	0	0	0	0	0	0	0
ENSG00000218410.1	AC012078.2	0	0	0	NA	NA	NA	NA	0	0	0	NA	NA	NA	NA	0	0	0	0	0	0	0	0
ENSG00000216123.1	AC012119.1	0	0	0	NA	NA	NA	NA	0	0	0	NA	NA	NA	NA	0	0	0	0	0	0	0	0
ENSG00000228835.1	AC012123.1	3.55614	6.5814	0.530877	0.0806632	-3.63195	0.121879	1	1.48981	2.97962	0	0	#NAME?	0.150893	1	5.6	7.56	0	1.06	5.01	0.95	0	0
ENSG00000234327.3	AC012146.7	209.702	195.224	224.18	1.14832	0.199528	0.88234	1	74.6654	72.1202	77.2105	1.07058	0.0983935	0.947651	1	189.6	200.85	224.33	224.03	65.07	79.17	74.65	79.77
ENSG00000222481.1	AC012150.1	0	0	0	NA	NA	NA	NA	0	0	0	NA	NA	NA	NA	0	0	0	0	0	0	0	0
ENSG00000221257.1	AC012175.1	0	0	0	NA	NA	NA	NA	0	0	0	NA	NA	NA	NA	0	0	0	0	0	0	0	0
ENSG00000263441.1	AC012181.1	0	0	0	NA	NA	NA	NA	0	0	0	NA	NA	NA	NA	0	0	0	0	0	0	0	0
ENSG00000233863.1	AC012215.1	0	0	0	NA	NA	NA	NA	0	0	0	NA	NA	NA	NA	0	0	0	0	0	0	0	0
ENSG00000221704.1	AC012305.1	0	0	0	NA	NA	NA	NA	0	0	0	NA	NA	NA	NA	0	0	0	0	0	0	0	0
ENSG00000204399.3	AC012306.2	0	0	0	NA	NA	NA	NA	0.248826	0	0.497651	Inf	Inf	1	1	0	0	0	0	0	0	1	0
ENSG00000228873.1	AC012307.2	0	0	0	NA	NA	NA	NA	0.250269	0.500537	0	0	#NAME?	0.9931	1	0	0	0	0	1	0	0	0
ENSG00000204685.5	AC012307.3	209.84	147.068	272.612	1.85365	0.890369	0.512597	1	112.565	128.502	96.6282	0.751961	-0.411271	0.760376	1	149.43	144.7	250.06	295.17	130.14	126.86	103.51	89.75
ENSG00000226686.3	AC012309.5	1.58445	0	3.1689	Inf	Inf	0.134876	1	14.2287	15.2334	13.2239	0.868089	-0.204085	0.922311	1	0	0	1.03	5.31	19.02	11.45	11.94	14.5
ENSG00000269855.1	AC012313.1	1.01345	0.466984	1.55992	3.34041	1.74003	0.728373	1	1.44112	1.93133	0.950909	0.492359	-1.02222	0.798946	1	0.93	0	2.06	1.06	1	2.86	1	0.91
ENSG00000224579.1	AC012314.19	0	0	0	NA	NA	NA	NA	0	0	0	NA	NA	NA	NA	0	0	0	0	0	0	0	0
ENSG00000223660.1	AC012314.20	0	0	0	NA	NA	NA	NA	0	0	0	NA	NA	NA	NA	0	0	0	0	0	0	0	0
ENSG00000237017.1	AC012314.8	0	0	0	NA	NA	NA	NA	0	0	0	NA	NA	NA	NA	0	0	0	0	0	0	0	0
ENSG00000224310.1	AC012317.1	0	0	0	NA	NA	NA	NA	0	0	0	NA	NA	NA	NA	0	0	0	0	0	0	0	0
ENSG00000224543.3	AC012318.3	61.3551	85.8357	36.8744	0.429593	-1.21896	0.382726	1	120.492	186.55	54.4331	0.291788	-1.77701	0.201398	1	83.12	88.55	51.45	22.3	205.22	167.88	51.76	57.11
ENSG00000261028.1	AC012322.1	0	0	0	NA	NA	NA	NA	0	0	0	NA	NA	NA	NA	0	0	0	0	0	0	0	0
ENSG00000265224.1	AC012353.1	0	0	0	NA	NA	NA	NA	0	0	0	NA	NA	NA	NA	0	0	0	0	0	0	0	0
ENSG00000225156.2	AC012354.6	0.269964	0.539928	0	0	#NAME?	1	1	2.14468	2.88519	1.40417	0.48668	-1.03895	0.719803	1	0	1.08	0	0	1	4.77	1	1.81
ENSG00000231848.1	AC012354.8	0	0	0	NA	NA	NA	NA	1.44109	1.47801	1.40417	0.950041	-0.073938	1	1	0	0	0	0	2	0.95	1	1.81
ENSG00000227799.1	AC012358.4	24.5233	30.7766	18.2699	0.59363	-0.752364	0.597614	1	28.6427	27.9405	29.345	1.05027	0.0707578	0.967821	1	34.56	27	19.55	16.99	32.03	23.85	27.87	30.82
ENSG00000203327.2	AC012358.7	10.4103	10.9301	9.89038	0.904872	-0.144214	0.955757	1	11.0712	11.6824	10.46	0.895363	-0.159456	0.941936	1	12.14	9.72	12.35	7.43	10.01	13.35	10.95	9.97
ENSG00000240401.4	AC012358.8	18.8435	19.8171	17.8699	0.901739	-0.149218	0.943917	1	9.81386	11.6116	8.01613	0.690356	-0.534587	0.745313	1	15.88	23.76	11.32	24.42	7.01	16.22	6.97	9.07
ENSG00000268556.1	AC012360.1	0	0	0	NA	NA	NA	NA	0	0	0	NA	NA	NA	NA	0	0	0	0	0	0	0	0
ENSG00000268809.1	AC012360.2	0	0	0	NA	NA	NA	NA	0	0	0	NA	NA	NA	NA	0	0	0	0	0	0	0	0
ENSG00000235319.1	AC012360.4	4.24598	3.7795	4.71247	1.24685	0.318288	0.882767	1	3.11031	4.3632	1.85742	0.425702	-1.23208	0.569161	1	0	7.56	4.12	5.31	3	5.72	1	2.72
ENSG00000238273.3	AC012360.6	96.2344	91.0161	101.453	1.11467	0.156612	0.909733	1	27.2052	16.1872	38.2232	2.36132	1.23959	0.377794	1	85.93	96.11	96.73	106.18	19.02	13.35	33.84	42.61
ENSG00000236436.1	AC012361.1	0	0	0	NA	NA	NA	NA	0	0	0	NA	NA	NA	NA	0	0	0	0	0	0	0	0
ENSG00000265454.1	AC012362.1	0	0	0	NA	NA	NA	NA	0	0	0	NA	NA	NA	NA	0	0	0	0	0	0	0	0
ENSG00000213081.3	AC012362.3	0	0	0	NA	NA	NA	NA	0	0	0	NA	NA	NA	NA	0	0	0	0	0	0	0	0
ENSG00000243104.1	AC012363.10	0	0	0	NA	NA	NA	NA	0.974582	0.953863	0.995302	1.04344	0.0613534	1	1	0	0	0	0	0	1.91	1.99	0
ENSG00000235840.1	AC012363.13	0.269964	0.539928	0	0	#NAME?	1	1	0.476897	0.500537	0.453258	0.905542	-0.143146	1	1	0	1.08	0	0	1	0	0	0.91
ENSG00000224789.1	AC012363.4	0.25726	0	0.514521	Inf	Inf	0.985411	1	0.725757	0.953863	0.497651	0.521722	-0.938647	0.987361	1	0	0	1.03	0	0	1.91	1	0
ENSG00000236878.1	AC012363.7	2.36605	1.54684	3.18526	2.0592	1.04209	0.700462	1	1.45004	0.953863	1.94621	2.04035	1.02881	0.824241	1	0.93	2.16	0	6.37	0	1.91	2.99	0.91
ENSG00000227788.1	AC012363.8	2.59136	2.01382	3.1689	1.57358	0.654046	0.842949	1	2.6659	2.47908	2.85273	1.15072	0.202536	1	1	1.87	2.16	1.03	5.31	4	0.95	2.99	2.72
ENSG00000228898.1	AC012365.3	0	0	0	NA	NA	NA	NA	0	0	0	NA	NA	NA	NA	0	0	0	0	0	0	0	0
ENSG00000228079.1	AC012368.1	0.269964	0.539928	0	0	#NAME?	1	1	0.488734	0.977469	0	0	#NAME?	0.644343	1	0	1.08	0	0	1	0.95	0	0
ENSG00000232693.2	AC012370.2	1.7631	2.48081	1.0454	0.421394	-1.24676	0.684597	1	2.44079	3.88627	0.995302	0.256107	-1.96518	0.384343	1	2.8	2.16	1.03	1.06	3	4.77	1.99	0
ENSG00000234255.4	AC012370.3	0.800841	0.539928	1.06175	1.96647	0.97561	0.982166	1	0.250269	0.500537	0	0	#NAME?	0.98974	1	0	1.08	0	2.12	1	0	0	0
ENSG00000235883.2	AC012379.1	0	0	0	NA	NA	NA	NA	0	0	0	NA	NA	NA	NA	0	0	0	0	0	0	0	0
ENSG00000265463.1	AC012391.1	0	0	0	NA	NA	NA	NA	0	0	0	NA	NA	NA	NA	0	0	0	0	0	0	0	0
ENSG00000268343.1	AC012414.1	0	0	0	NA	NA	NA	NA	0	0	0	NA	NA	NA	NA	0	0	0	0	0	0	0	0
ENSG00000251564.2	AC012441.1	0	0	0	NA	NA	NA	NA	0	0	0	NA	NA	NA	NA	0	0	0	0	0	0	0	0
ENSG00000243389.1	AC012442.5	2.59589	2.55375	2.63803	1.033	0.0468411	1	1	1.44112	1.93133	0.950909	0.492359	-1.02222	0.790195	1	1.87	3.24	1.03	4.25	1	2.86	1	0.91
ENSG00000228251.1	AC012442.6	6.11392	7.51537	4.71247	0.627044	-0.673362	0.719988	1	5.37024	7.84335	2.89712	0.369373	-1.43685	0.410142	1	7.47	7.56	4.12	5.31	9.01	6.68	3.98	1.81
ENSG00000229550.1	AC012445.1	0	0	0	NA	NA	NA	NA	0	0	0	NA	NA	NA	NA	0	0	0	0	0	0	0	0
ENSG00000237532.1	AC012451.1	0	0	0	NA	NA	NA	NA	0	0	0	NA	NA	NA	NA	0	0	0	0	0	0	0	0
ENSG00000203363.2	AC012454.4	0	0	0	NA	NA	NA	NA	0	0	0	NA	NA	NA	NA	0	0	0	0	0	0	0	0
ENSG00000203643.3	AC012456.3	0	0	0	NA	NA	NA	NA	0	0	0	NA	NA	NA	NA	0	0	0	0	0	0	0	0
ENSG00000230790.2	AC012456.4	4.28491	8.0553	0.514521	0.0638736	-3.96864	0.0819033	1	2.14317	1.47801	2.80833	1.90008	0.926062	0.732898	1	7.47	8.64	1.03	0	2	0.95	1.99	3.63
ENSG00000230452.1	AC012457.2	0	0	0	NA	NA	NA	NA	0.250269	0.500537	0	0	#NAME?	0.9931	1	0	0	0	0	1	0	0	0
ENSG00000230695.1	AC012462.1	0.539928	1.07986	0	0	#NAME?	0.636368	1	0.973106	0	1.94621	Inf	Inf	0.329452	1	0	2.16	0	0	0	0	2.99	0.91
ENSG00000225166.1	AC012462.2	0.764369	0.466984	1.06175	2.27364	1.185	0.981777	1	0.248826	0	0.497651	Inf	Inf	1	1	0.93	0	0	2.12	0	0	1	0
ENSG00000228618.1	AC012462.3	0	0	0	NA	NA	NA	NA	0.226629	0	0.453258	Inf	Inf	1	1	0	0	0	0	0	0	0	0.91
ENSG00000222888.1	AC012467.1	0	0	0	NA	NA	NA	NA	0	0	0	NA	NA	NA	NA	0	0	0	0	0	0	0	0
ENSG00000268396.1	AC012485.1	0.503456	1.00691	0	0	#NAME?	0.668713	1	0.250269	0.500537	0	0	#NAME?	0.990305	1	0.93	1.08	0	0	1	0	0	0
ENSG00000232306.1	AC012485.2	0	0	0	NA	NA	NA	NA	0	0	0	NA	NA	NA	NA	0	0	0	0	0	0	0	0
ENSG00000214184.3	AC012487.2	5.2651	1.61978	8.91041	5.50099	2.45969	0.168807	1	6.25777	5.77039	6.74515	1.16892	0.225182	0.963528	1	0	3.24	7.2	10.62	2	9.54	8.96	4.53
ENSG00000238029.1	AC012493.1	0	0	0	NA	NA	NA	NA	0.226629	0	0.453258	Inf	Inf	1	1	0	0	0	0	0	0	0	0.91
ENSG00000269383.1	AC012493.2	0	0	0	NA	NA	NA	NA	0	0	0	NA	NA	NA	NA	0	0	0	0	0	0	0	0
ENSG00000229494.1	AC012494.1	0	0	0	NA	NA	NA	NA	1.4722	0.500537	2.44386	4.88248	2.28761	0.505663	1	0	0	0	0	1	0	3.98	0.91
ENSG00000228374.1	AC012497.2	0.756191	0.466984	1.0454	2.23861	1.16261	0.982856	1	0	0	0	NA	NA	NA	NA	0.93	0	1.03	1.06	0	0	0	0
ENSG00000229941.1	AC012499.1	0.25726	0	0.514521	Inf	Inf	0.990278	1	0	0	0	NA	NA	NA	NA	0	0	1.03	0	0	0	0	0
ENSG00000214024.2	AC012501.1	0	0	0	NA	NA	NA	NA	0	0	0	NA	NA	NA	NA	0	0	0	0	0	0	0	0
ENSG00000227400.2	AC012501.2	0	0	0	NA	NA	NA	NA	0	0	0	NA	NA	NA	NA	0	0	0	0	0	0	0	0
ENSG00000242575.1	AC012501.3	0	0	0	NA	NA	NA	NA	0.238466	0.476931	0	0	#NAME?	0.993063	1	0	0	0	0	0	0.95	0	0
ENSG00000223530.1	AC012506.1	0	0	0	NA	NA	NA	NA	0	0	0	NA	NA	NA	NA	0	0	0	0	0	0	0	0
ENSG00000233714.1	AC012506.2	0	0	0	NA	NA	NA	NA	0.238466	0.476931	0	0	#NAME?	0.993063	1	0	0	0	0	0	0.95	0	0
ENSG00000223634.1	AC012506.3	0	0	0	NA	NA	NA	NA	0.973106	0	1.94621	Inf	Inf	0.362091	1	0	0	0	0	0	0	2.99	0.91
ENSG00000235497.1	AC012506.4	0.530877	0	1.06175	Inf	Inf	0.591035	1	1.90182	0	3.80364	Inf	Inf	0.123695	1	0	0	0	2.12	0	0	3.98	3.63
ENSG00000232520.1	AC012507.3	18.212	36.424	0	0	#NAME?	0.000801212	0.0403893	5.38785	10.3224	0.453258	0.04391	-4.50931	0.0360262	0.472989	38.29	34.56	0	0	13.01	7.63	0	0.91
ENSG00000230385.1	AC012507.4	0	0	0	NA	NA	NA	NA	0	0	0	NA	NA	NA	NA	0	0	0	0	0	0	0	0
ENSG00000226539.1	AC012512.1	209.117	328.298	89.9369	0.273949	-1.86802	0.175863	1	179.622	320.567	38.6765	0.12065	-3.0511	0.0352037	0.465987	331.56	325.04	86.44	93.43	306.33	334.81	33.84	43.51
ENSG00000236478.2	AC012513.4	11.3041	13.2651	9.34315	0.704343	-0.505651	0.752128	1	6.53597	7.81975	5.2522	0.671658	-0.574202	0.751922	1	16.81	9.72	13.38	5.31	8.01	7.63	5.97	4.53
ENSG00000231092.1	AC012513.6	3.95704	0	7.91408	Inf	Inf	0.0253762	0.485195	9.53128	0	19.0626	Inf	Inf	0.00355519	0.0909308	0	0	3.09	12.74	0	0	20.9	17.22
ENSG00000271090.1	AC012531.23	0	0	0	NA	NA	NA	NA	0	0	0	NA	NA	NA	NA	0	0	0	0	0	0	0	0
ENSG00000260597.1	AC012531.25	60.237	37.5039	82.9701	2.2123	1.14555	0.408635	1	64.659	55.1916	74.1265	1.34308	0.425542	0.759902	1	38.29	36.72	90.56	75.38	55.06	55.32	76.64	71.61
ENSG00000263732.1	AC012564.1	0	0	0	NA	NA	NA	NA	0	0	0	NA	NA	NA	NA	0	0	0	0	0	0	0	0
ENSG00000226994.3	AC012593.1	0	0	0	NA	NA	NA	NA	0	0	0	NA	NA	NA	NA	0	0	0	0	0	0	0	0
ENSG00000231898.4	AC012594.1	0.269964	0.539928	0	0	#NAME?	1	1	0.487291	0.476931	0.497651	1.04344	0.0613534	1	1	0	1.08	0	0	0	0.95	1	0
ENSG00000266090.1	AC012603.1	0	0	0	NA	NA	NA	NA	0	0	0	NA	NA	NA	NA	0	0	0	0	0	0	0	0
ENSG00000253406.1	AC012613.2	13.5617	14.0968	13.0266	0.924082	-0.113907	0.972826	1	6.1394	1.00107	11.2777	11.2656	3.49385	0.0612291	0.674712	13.08	15.12	15.44	10.62	2	0	8.96	13.6
ENSG00000198683.2	AC012615.1	0	0	0	NA	NA	NA	NA	0	0	0	NA	NA	NA	NA	0	0	0	0	0	0	0	0
ENSG00000265650.1	AC012627.1	0.233492	0.466984	0	0	#NAME?	1	1	0.465094	0.476931	0.453258	0.950363	-0.0734499	1	1	0.93	0	0	0	0	0.95	0	0.91
ENSG00000252059.2	AC012667.1	0	0	0	NA	NA	NA	NA	0	0	0	NA	NA	NA	NA	0	0	0	0	0	0	0	0
ENSG00000234938.2	AC012668.1	0	0	0	NA	NA	NA	NA	0	0	0	NA	NA	NA	NA	0	0	0	0	0	0	0	0
ENSG00000237525.2	AC012668.2	0	0	0	NA	NA	NA	NA	1.66919	2.43187	0.906515	0.372765	-1.42366	0.676613	1	0	0	0	0	2	2.86	0	1.81
ENSG00000227981.2	AC012668.3	0	0	0	NA	NA	NA	NA	0.226629	0	0.453258	Inf	Inf	1	1	0	0	0	0	0	0	0	0.91
ENSG00000220999.2	AC012671.1	0	0	0	NA	NA	NA	NA	0	0	0	NA	NA	NA	NA	0	0	0	0	0	0	0	0
ENSG00000224291.1	AC012671.2	0	0	0	NA	NA	NA	NA	0.238466	0.476931	0	0	#NAME?	0.993063	1	0	0	0	0	0	0.95	0	0
ENSG00000221619.2	AC012671.3	0	0	0	NA	NA	NA	NA	0	0	0	NA	NA	NA	NA	0	0	0	0	0	0	0	0
ENSG00000266309.1	AC012671.4	0	0	0	NA	NA	NA	NA	0	0	0	NA	NA	NA	NA	0	0	0	0	0	0	0	0
ENSG00000226130.1	AC013248.2	0	0	0	NA	NA	NA	NA	0	0	0	NA	NA	NA	NA	0	0	0	0	0	0	0	0
ENSG00000233444.1	AC013262.1	0.269964	0.539928	0	0	#NAME?	1	1	0.691723	0.476931	0.906515	1.90073	0.92655	1	1	0	1.08	0	0	0	0.95	0	1.81
ENSG00000231621.1	AC013264.2	1.27688	2.55375	0	0	#NAME?	0.272666	1	0	0	0	NA	NA	NA	NA	1.87	3.24	0	0	0	0	0	0
ENSG00000237953.1	AC013267.1	0.49893	0.466984	0.530877	1.13682	0.185004	1	1	0.476897	0.500537	0.453258	0.905542	-0.143146	1	1	0.93	0	0	1.06	1	0	0	0.91
ENSG00000212091.1	AC013268.1	0	0	0	NA	NA	NA	NA	0	0	0	NA	NA	NA	NA	0	0	0	0	0	0	0	0
ENSG00000225108.1	AC013268.2	0	0	0	NA	NA	NA	NA	0	0	0	NA	NA	NA	NA	0	0	0	0	0	0	0	0
ENSG00000235721.1	AC013268.3	0	0	0	NA	NA	NA	NA	0	0	0	NA	NA	NA	NA	0	0	0	0	0	0	0	0
ENSG00000229730.2	AC013268.4	0	0	0	NA	NA	NA	NA	0	0	0	NA	NA	NA	NA	0	0	0	0	0	0	0	0
ENSG00000204588.5	AC013268.5	0	0	0	NA	NA	NA	NA	0.226629	0	0.453258	Inf	Inf	1	1	0	0	0	0	0	0	0	0.91
ENSG00000256066.1	AC013269.1	0	0	0	NA	NA	NA	NA	0	0	0	NA	NA	NA	NA	0	0	0	0	0	0	0	0
ENSG00000225819.1	AC013269.3	0	0	0	NA	NA	NA	NA	0	0	0	NA	NA	NA	NA	0	0	0	0	0	0	0	0
ENSG00000225341.1	AC013269.4	0	0	0	NA	NA	NA	NA	0	0	0	NA	NA	NA	NA	0	0	0	0	0	0	0	0
ENSG00000184761.7	AC013269.5	0	0	0	NA	NA	NA	NA	0	0	0	NA	NA	NA	NA	0	0	0	0	0	0	0	0
ENSG00000186148.7	AC013271.3	0	0	0	NA	NA	NA	NA	0	0	0	NA	NA	NA	NA	0	0	0	0	0	0	0	0
ENSG00000265553.1	AC013275.1	0	0	0	NA	NA	NA	NA	0	0	0	NA	NA	NA	NA	0	0	0	0	0	0	0	0
ENSG00000231013.1	AC013275.2	0	0	0	NA	NA	NA	NA	2.39947	0	4.79894	Inf	Inf	0.0897218	0.851482	0	0	0	0	0	0	5.97	3.63
ENSG00000221625.1	AC013283.1	5.29672	6.97544	3.618	0.518677	-0.947092	0.612733	1	7.29566	7.89057	6.70076	0.849211	-0.235805	0.926613	1	7.47	6.48	6.17	1.06	11.01	4.77	7.96	5.44
ENSG00000272888.1	AC013394.2	720.161	611.314	829.009	1.35611	0.439475	0.745368	1	606.475	851.167	361.782	0.425042	-1.23432	0.362055	1	627.63	595	782.07	875.95	842.9	859.43	347.36	376.2
ENSG00000232723.1	AC013399.3	0	0	0	NA	NA	NA	NA	0	0	0	NA	NA	NA	NA	0	0	0	0	0	0	0	0
ENSG00000229395.1	AC013401.1	0	0	0	NA	NA	NA	NA	0	0	0	NA	NA	NA	NA	0	0	0	0	0	0	0	0
ENSG00000232227.1	AC013401.2	0.233492	0.466984	0	0	#NAME?	1	1	0.72428	0	1.44856	Inf	Inf	0.47063	1	0.93	0	0	0	0	0	1.99	0.91
ENSG00000221654.1	AC013402.1	0	0	0	NA	NA	NA	NA	0	0	0	NA	NA	NA	NA	0	0	0	0	0	0	0	0
ENSG00000235597.1	AC013402.2	7.62478	15.2496	0	0	#NAME?	0.00591857	0.175282	35.3919	70.7838	0	0	#NAME?	0.000114692	0.00682911	12.14	18.36	0	0	69.07	72.49	0	0
ENSG00000236109.1	AC013402.3	0	0	0	NA	NA	NA	NA	0	0	0	NA	NA	NA	NA	0	0	0	0	0	0	0	0
ENSG00000231626.1	AC013402.4	0	0	0	NA	NA	NA	NA	0	0	0	NA	NA	NA	NA	0	0	0	0	0	0	0	0
ENSG00000230690.1	AC013402.5	0	0	0	NA	NA	NA	NA	0	0	0	NA	NA	NA	NA	0	0	0	0	0	0	0	0
ENSG00000236099.1	AC013403.13	0	0	0	NA	NA	NA	NA	0	0	0	NA	NA	NA	NA	0	0	0	0	0	0	0	0
ENSG00000231017.1	AC013404.1	0.503456	1.00691	0	0	#NAME?	0.668824	1	0.248826	0	0.497651	Inf	Inf	1	1	0.93	1.08	0	0	0	0	1	0
ENSG00000221289.2	AC013406.1	0	0	0	NA	NA	NA	NA	0	0	0	NA	NA	NA	NA	0	0	0	0	0	0	0	0
ENSG00000237016.1	AC013410.1	0	0	0	NA	NA	NA	NA	0.475454	0	0.950909	Inf	Inf	0.695622	1	0	0	0	0	0	0	1	0.91
ENSG00000237617.1	AC013410.2	0	0	0	NA	NA	NA	NA	0	0	0	NA	NA	NA	NA	0	0	0	0	0	0	0	0
ENSG00000234658.1	AC013429.4	0	0	0	NA	NA	NA	NA	0	0	0	NA	NA	NA	NA	0	0	0	0	0	0	0	0
ENSG00000234995.1	AC013429.5	0.265438	0	0.530877	Inf	Inf	0.990317	1	0	0	0	NA	NA	NA	NA	0	0	0	1.06	0	0	0	0
ENSG00000228596.1	AC013436.6	0	0	0	NA	NA	NA	NA	0	0	0	NA	NA	NA	NA	0	0	0	0	0	0	0	0
ENSG00000224288.2	AC013437.2	0	0	0	NA	NA	NA	NA	0	0	0	NA	NA	NA	NA	0	0	0	0	0	0	0	0
ENSG00000236300.2	AC013437.4	0	0	0	NA	NA	NA	NA	0	0	0	NA	NA	NA	NA	0	0	0	0	0	0	0	0
ENSG00000225476.1	AC013437.6	0	0	0	NA	NA	NA	NA	0	0	0	NA	NA	NA	NA	0	0	0	0	0	0	0	0
ENSG00000231766.1	AC013437.7	0	0	0	NA	NA	NA	NA	0	0	0	NA	NA	NA	NA	0	0	0	0	0	0	0	0
ENSG00000233996.1	AC013439.4	0	0	0	NA	NA	NA	NA	0.248826	0	0.497651	Inf	Inf	1	1	0	0	0	0	0	0	1	0
ENSG00000196085.5	AC013442.1	0	0	0	NA	NA	NA	NA	0	0	0	NA	NA	NA	NA	0	0	0	0	0	0	0	0
ENSG00000229781.1	AC013444.1	0.25726	0	0.514521	Inf	Inf	0.990278	1	0	0	0	NA	NA	NA	NA	0	0	1.03	0	0	0	0	0
ENSG00000221169.2	AC013444.2	0	0	0	NA	NA	NA	NA	0	0	0	NA	NA	NA	NA	0	0	0	0	0	0	0	0
ENSG00000231189.1	AC013448.1	0.994208	1.4739	0.514521	0.349089	-1.51833	0.788653	1	0.238466	0.476931	0	0	#NAME?	0.98937	1	1.87	1.08	1.03	0	0	0.95	0	0
ENSG00000235610.1	AC013448.2	0.503456	1.00691	0	0	#NAME?	0.643927	1	0.749363	1.00107	0.497651	0.497117	-1.00834	0.987017	1	0.93	1.08	0	0	2	0	1	0
ENSG00000268412.1	AC013449.1	1.04174	0.539928	1.54356	2.85883	1.51542	0.737445	1	0.749363	1.00107	0.497651	0.497117	-1.00834	0.986314	1	0	1.08	3.09	0	2	0	1	0
ENSG00000229727.2	AC013460.1	2.08677	4.17354	0	0	#NAME?	0.109148	1	2.1934	4.38681	0	0	#NAME?	0.0819673	0.809014	1.87	6.48	0	0	4	4.77	0	0
ENSG00000236283.1	AC013463.2	0	0	0	NA	NA	NA	NA	0	0	0	NA	NA	NA	NA	0	0	0	0	0	0	0	0
ENSG00000227180.1	AC013467.1	0	0	0	NA	NA	NA	NA	0	0	0	NA	NA	NA	NA	0	0	0	0	0	0	0	0
ENSG00000231145.1	AC013468.1	0.748013	0.466984	1.02904	2.20359	1.13986	0.980825	1	0.488734	0.977469	0	0	#NAME?	0.618507	1	0.93	0	2.06	0	1	0.95	0	0
ENSG00000267963.1	AC013469.1	0	0	0	NA	NA	NA	NA	0	0	0	NA	NA	NA	NA	0	0	0	0	0	0	0	0
ENSG00000236048.2	AC013470.6	1.49603	0.933968	2.05808	2.20359	1.13986	0.785294	1	1.91657	1.93133	1.90182	0.984719	-0.0222166	1	1	1.87	0	4.12	0	1	2.86	1.99	1.81
ENSG00000224667.1	AC013470.8	0.269964	0.539928	0	0	#NAME?	1	1	0.952386	0.953863	0.950909	0.996903	-0.00447436	1	1	0	1.08	0	0	0	1.91	1	0.91
ENSG00000205500.4	AC013472.3	2.87038	3.63361	2.10715	0.579906	-0.786109	0.784514	1	3.67449	3.45655	3.89242	1.1261	0.171336	1	1	1.87	5.4	1.03	3.19	5.01	1.91	5.97	1.81
ENSG00000230286.1	AC013472.4	0.25726	0	0.514521	Inf	Inf	0.990278	1	0	0	0	NA	NA	NA	NA	0	0	1.03	0	0	0	0	0
ENSG00000235128.1	AC013474.4	21.6109	36.4677	6.75419	0.18521	-2.43276	0.110686	1	17.288	27.9641	6.61197	0.236445	-2.08042	0.168825	1	30.82	42.11	9.26	4.25	33.04	22.89	5.97	7.25
ENSG00000265621.1	AC013476.1	0	0	0	NA	NA	NA	NA	0	0	0	NA	NA	NA	NA	0	0	0	0	0	0	0	0
ENSG00000263596.1	AC013477.1	0.25726	0	0.514521	Inf	Inf	0.990278	1	0	0	0	NA	NA	NA	NA	0	0	1.03	0	0	0	0	0
ENSG00000226398.1	AC013480.2	0	0	0	NA	NA	NA	NA	0	0	0	NA	NA	NA	NA	0	0	0	0	0	0	0	0
ENSG00000221391.1	AC013489.1	0.797188	1.07986	0.514521	0.476472	-1.06954	1	1	0.488734	0.977469	0	0	#NAME?	0.616817	1	0	2.16	1.03	0	1	0.95	0	0
ENSG00000264059.1	AC013558.1	0	0	0	NA	NA	NA	NA	0	0	0	NA	NA	NA	NA	0	0	0	0	0	0	0	0
ENSG00000226972.2	AC013717.3	1.25965	1.4739	1.0454	0.709275	-0.495583	1	1	1.93874	1.47801	2.39947	1.62345	0.699063	0.866439	1	1.87	1.08	1.03	1.06	2	0.95	2.99	1.81
ENSG00000255674.1	AC013718.1	0	0	0	NA	NA	NA	NA	0	0	0	NA	NA	NA	NA	0	0	0	0	0	0	0	0
ENSG00000232597.1	AC013727.1	0	0	0	NA	NA	NA	NA	0	0	0	NA	NA	NA	NA	0	0	0	0	0	0	0	0
ENSG00000236141.1	AC013727.2	0	0	0	NA	NA	NA	NA	0	0	0	NA	NA	NA	NA	0	0	0	0	0	0	0	0
ENSG00000215934.1	AC013731.1	0.233492	0.466984	0	0	#NAME?	1	1	0.248826	0	0.497651	Inf	Inf	1	1	0.93	0	0	0	0	0	1	0
ENSG00000234595.1	AC013733.3	0	0	0	NA	NA	NA	NA	0	0	0	NA	NA	NA	NA	0	0	0	0	0	0	0	0
ENSG00000225570.1	AC013733.4	0.25726	0	0.514521	Inf	Inf	0.987407	1	0.250269	0.500537	0	0	#NAME?	0.99115	1	0	0	1.03	0	1	0	0	0
ENSG00000223873.1	AC013733.5	0	0	0	NA	NA	NA	NA	0.226629	0	0.453258	Inf	Inf	1	1	0	0	0	0	0	0	0	0.91
ENSG00000263921.1	AC013737.1	0	0	0	NA	NA	NA	NA	0	0	0	NA	NA	NA	NA	0	0	0	0	0	0	0	0
ENSG00000221137.1	AC013751.1	0	0	0	NA	NA	NA	NA	0	0	0	NA	NA	NA	NA	0	0	0	0	0	0	0	0
ENSG00000236041.1	AC013791.2	0	0	0	NA	NA	NA	NA	0	0	0	NA	NA	NA	NA	0	0	0	0	0	0	0	0
ENSG00000265208.1	AC015600.1	0	0	0	NA	NA	NA	NA	0.238466	0.476931	0	0	#NAME?	0.993063	1	0	0	0	0	0	0.95	0	0
ENSG00000269810.1	AC015660.1	0	0	0	NA	NA	NA	NA	0	0	0	NA	NA	NA	NA	0	0	0	0	0	0	0	0
ENSG00000266728.1	AC015688.3	0	0	0	NA	NA	NA	NA	0	0	0	NA	NA	NA	NA	0	0	0	0	0	0	0	0
ENSG00000239920.1	AC015691.13	0	0	0	NA	NA	NA	NA	0	0	0	NA	NA	NA	NA	0	0	0	0	0	0	0	0
ENSG00000231096.1	AC015726.1	0	0	0	NA	NA	NA	NA	0.238466	0.476931	0	0	#NAME?	0.993063	1	0	0	0	0	0	0.95	0	0
ENSG00000203314.1	AC015815.1	0	0	0	NA	NA	NA	NA	0.226629	0	0.453258	Inf	Inf	1	1	0	0	0	0	0	0	0	0.91
ENSG00000203315.1	AC015815.2	2.59425	1.00691	4.18159	4.15288	2.05411	0.355069	1	9.08509	7.84335	10.3268	1.31663	0.396853	0.818094	1	0.93	1.08	4.12	4.25	9.01	6.68	7.96	12.69
ENSG00000203316.1	AC015815.3	0	0	0	NA	NA	NA	NA	0	0	0	NA	NA	NA	NA	0	0	0	0	0	0	0	0
ENSG00000203317.1	AC015815.4	0	0	0	NA	NA	NA	NA	0	0	0	NA	NA	NA	NA	0	0	0	0	0	0	0	0
ENSG00000203318.1	AC015815.5	0.269964	0.539928	0	0	#NAME?	1	1	0	0	0	NA	NA	NA	NA	0	1.08	0	0	0	0	0	0
ENSG00000213135.1	AC015815.6	1.7631	2.48081	1.0454	0.421394	-1.24676	0.672774	1	7.50593	10.7994	4.2125	0.390069	-1.3582	0.427551	1	2.8	2.16	1.03	1.06	13.01	8.58	2.99	5.44
ENSG00000225646.1	AC015815.7	0	0	0	NA	NA	NA	NA	0.465094	0.476931	0.453258	0.950363	-0.0734499	1	1	0	0	0	0	0	0.95	0	0.91
ENSG00000228733.1	AC015815.8	0	0	0	NA	NA	NA	NA	0.250269	0.500537	0	0	#NAME?	0.9931	1	0	0	0	0	1	0	0	0
ENSG00000205215.4	AC015818.3	0	0	0	NA	NA	NA	NA	0	0	0	NA	NA	NA	NA	0	0	0	0	0	0	0	0
ENSG00000263976.1	AC015818.5	0	0	0	NA	NA	NA	NA	0	0	0	NA	NA	NA	NA	0	0	0	0	0	0	0	0
ENSG00000266042.1	AC015818.6	0	0	0	NA	NA	NA	NA	0	0	0	NA	NA	NA	NA	0	0	0	0	0	0	0	0
ENSG00000265837.1	AC015820.1	0	0	0	NA	NA	NA	NA	0	0	0	NA	NA	NA	NA	0	0	0	0	0	0	0	0
ENSG00000267578.1	AC015849.12	0	0	0	NA	NA	NA	NA	0	0	0	NA	NA	NA	NA	0	0	0	0	0	0	0	0
ENSG00000267347.1	AC015849.13	0	0	0	NA	NA	NA	NA	0	0	0	NA	NA	NA	NA	0	0	0	0	0	0	0	0
ENSG00000267326.1	AC015849.14	0	0	0	NA	NA	NA	NA	0	0	0	NA	NA	NA	NA	0	0	0	0	0	0	0	0
ENSG00000266999.1	AC015849.16	0	0	0	NA	NA	NA	NA	0	0	0	NA	NA	NA	NA	0	0	0	0	0	0	0	0
ENSG00000267025.1	AC015849.19	0	0	0	NA	NA	NA	NA	0	0	0	NA	NA	NA	NA	0	0	0	0	0	0	0	0
ENSG00000237805.1	AC015849.2	0	0	0	NA	NA	NA	NA	0.475454	0	0.950909	Inf	Inf	0.695622	1	0	0	0	0	0	0	1	0.91
ENSG00000180725.4	AC015871.1	0	0	0	NA	NA	NA	NA	0	0	0	NA	NA	NA	NA	0	0	0	0	0	0	0	0
[truncated: 55,821 more rows]

## Sheet: Legend
Abbreviation
AVERAGE_COUNTS	Normalized read counts
SKMEL.EV.1	SKMEL28_empty vector replicate 1
SKMEL.EV.2	SKMEL28_empty vector replicate 2
SKMEL.EV	Combined SKMEL28 empty vector replicate 1 + 2
SKMEL.YAP.1	SKMEL28_YAP5SA replicate 1
SKMEL.YAP.2	SKMEL28_YAP5SA replicate 2
SKMEL.YAP	Combined SKMEL28_YAP5SA replicate 1 + 2
SKMEL.EV.1	A375_empty vector replicate 1
SKMEL.EV.2	A375_empty vector replicate 2
SKMEL.EV	Combined A375 empty vector replicate 1 + 2
SKMEL.YAP.1	A375_YAP5SA replicate 1
SKMEL.YAP.2	A375_YAP5SA replicate 2
SKMEL.YAP	Combined A375_YAP5SA replicate 1 + 2
