# Supplementary material for: Suppression of heparan sulfation re-sensitizes YAP1-driven melanoma to MAPK pathway inhibitors
Source: Oncogene. 2022 Jul 7;41(32):3953–68. doi: 10.1038/s41388-022-02400-z (PMC9355870; doi:10.1038/s41388-022-02400-z)
Supplement: Supplementary file 3 — Supplementary Table 2 [file 41388_2022_2400_MOESM3_ESM.xlsx]

## Sheet: Cell lines
Cell_line	IGR39	SKMEL31	RPMI7951	HS294T	WM115	A2058	HS695T	LOXIMVI	SKMEL24	C32	HS939T	COLO741	WM793	K029AX	WM2664	MDAMB435S	G361	WM1799	SKMEL5	UACC257	RVH421	COLO679	HT144	IGR37	MELHO	A375	UACC62	MALME3M	WM983B	WM88
YAP1_score	1.0222	0.750135	1.19845	0.861996	0.986709	0.354367	0.641596	0.5932	0.999902	0.212518	0.876006	-1.2903	2.2303	-1.03877	-0.0865998	-0.0629756	-1.48465	0.520003	-1.25719	-0.881926	-0.526746	-1.42381	0.690386	-1.47293	-1.88692	0.159628	-0.428231	-0.45595	0.217052	-0.0174495

## Sheet: TCGA (SKCM)
SAMPLE_ID	TCGA.QB.AA9O.06A.11R.A39D.07	TCGA.GN.A8LK.06A.11R.A37K.07	TCGA.DA.A95Y.06A.11R.A37K.07	TCGA.GN.A4U7.06A.21R.A32P.07	TCGA.GN.A262.06A.11R.A18T.07	TCGA.DA.A1IA.06A.11R.A18S.07	TCGA.D3.A2JK.06A.11R.A18S.07	TCGA.ER.A2ND.06A.11R.A18T.07	TCGA.D3.A8GV.06A.11R.A37K.07	TCGA.DA.A95W.06A.11R.A37K.07	TCGA.EE.A29L.06A.12R.A18S.07	TCGA.DA.A95Z.06A.11R.A37K.07	TCGA.D3.A1Q1.06A.21R.A18T.07	TCGA.FS.A4F0.06A.11R.A24X.07	TCGA.D3.A8GR.06A.11R.A37K.07	TCGA.EB.A5UL.06A.11R.A311.07	TCGA.EE.A182.06A.11R.A18T.07	TCGA.D3.A8GS.06A.12R.A37K.07	TCGA.D3.A2JL.06A.11R.A18S.07	TCGA.EE.A17X.06A.11R.A18S.07	TCGA.3N.A9WB.06A.11R.A38C.07	TCGA.FR.A3YN.06A.11R.A239.07	TCGA.D3.A8GP.06A.11R.A37K.07	TCGA.Z2.AA3S.06A.11R.A39D.07	TCGA.DA.A95V.06A.11R.A37K.07	TCGA.WE.A8ZT.06A.11R.A37K.07	TCGA.D9.A148.06A.11R.A18S.07	TCGA.ER.A3ES.06A.11R.A20F.07	TCGA.Z2.A8RT.06A.11R.A37K.07	TCGA.D9.A6EG.06A.12R.A32P.07	TCGA.FR.A3YO.06A.11R.A239.07	TCGA.YG.AA3P.06A.11R.A38C.07	TCGA.FS.A4FB.06A.11R.A266.07	TCGA.D9.A6E9.06A.12R.A311.07	TCGA.EE.A20C.06A.11R.A18S.07	TCGA.D3.A51K.06A.11R.A266.07	TCGA.EE.A2MK.06A.11R.A18S.07	TCGA.HR.A2OH.06A.11R.A18U.07	TCGA.W3.AA1R.06A.11R.A39D.07	TCGA.EE.A181.06A.11R.A18S.07	TCGA.D9.A6EC.06A.11R.A311.07	TCGA.W3.AA1O.06A.11R.A38C.07	TCGA.D3.A1Q9.06A.11R.A18T.07	TCGA.EE.A3J7.06A.11R.A20F.07	TCGA.EE.A2GB.06A.11R.A18T.07	TCGA.W3.AA21.06A.11R.A38C.07	TCGA.EE.A2GU.06A.11R.A18T.07	TCGA.FW.A3TU.06A.11R.A239.07	TCGA.WE.AAA4.06A.12R.A38C.07
YAP1_score	-25.2352	-24.4999	-23.4832	-21.8731	-21.079	-20.2482	-19.1102	-18.5625	-18.4702	-18.4345	-17.827	-17.5418	-17.3792	-16.902	-16.8604	-16.1816	-16.085	-15.7513	-15.6724	-15.589	-15.2682	-14.8853	-14.7033	-14.6234	-14.2319	-13.3619	-12.7388	-12.6479	-12.358	-12.1466	-12.0504	-12.0311	-11.7055	-11.353	-11.2824	-10.9786	-10.6231	-10.5305	-10.316	-10.3041	-10.1887	-10.1865	-10.1001	-10.0843	-10.0842	-9.61878	-9.50385	-9.45487	-9.44081
[truncated: 317 more columns]
