# Supplementary material for: Suppression of heparan sulfation re-sensitizes YAP1-driven melanoma to MAPK pathway inhibitors
Source: Oncogene. 2022 Jul 7;41(32):3953–68. doi: 10.1038/s41388-022-02400-z (PMC9355870; doi:10.1038/s41388-022-02400-z)
Supplement: Supplementary file 5 — Supplementary Table 4 [file 41388_2022_2400_MOESM5_ESM.xlsx]

## Sheet: Primers
Gene	Sequence
AXL_qPCR_for	GTTTGGAGCTGTGATGGAAGGC
AXL_qPCR_rev	CGCTTCACTCAGGAAATCCTCC
CDH13_qPCR_for	TGGCAGAACTCGTGATTGTCGG
CDH13_qPCR_rev	GGGAGATACCACAATGGACCTC
EXT1_qPCR_for	TCAGGGTAAACAAGGGCAAC
EXT1_qPCR_rev	CATCCTGGAGGATTGTTCGT
MITF_qPCR_for	CAGGCATGAACACACATTCAC
MITF_qPCR_rev	TCCATCAAGCCCAAGATTTC
MLANA_qPCR_for	GGACAGCAAAGTGTCTCTTCAAG
MLANA_qPCR_rev	TCAGGTGTCTCGCTGGCTCTTA
NRP1_qPCR_for	AAAACGGTGCCATCCCT
NRP1_qPCR_rev	AAGAAGCAGAGTGGGTCGTT
PMEL_qPCR_for	AACTCCAGAGGCTACAGGTATG
PMEL_qPCR_rev	GTCTCCACCCACTCTGTAGTT
SLC35B2_qPCR_for	AGAGAACACAGGAGAGGCCA
SLC35B2_qPCR_rev	CCTGCACTGGTGTCTCACAT
TAZ_qPCR_for	GAGGACTTCCTCAGCAATGTGG
TAZ_qPCR_rev	CGTTTGTTCCTGGAAGACAGTCA
TPM1_qPCR_for	GTGGGGAAAACACATACAAAAAG
TPM1_qPCR_rev	CTTCCTGTTGACTCTATCATTGG
TYRP1_qPCR_for	TCTCAATGGCGAGTGGTCTGTG
TYRP1_qPCR_rev	CCTGTGGTTCAGGAAGACGTTG
YAP1_qPCR_for	TGTCCCAGATGAACGTCACAGC
YAP1_qPCR_rev	TGGTGGCTGTTTCACTGGAGCA

## Sheet: sgRNAs
Gene	sgRNAs	Orientation	Sequence
EGFR	EGFR_3	For	TCTTGCCGGAATGTCAGCCG
		Rev	CGGCTGACATTCCGGCAAGA
EGFR	EGFR_4	For	TGTCACCACATAATTACCTG
		Rev	CAGGTAATTATGTGGTGACA
ACACA	ACACA_1	For	AATGCATGCGGTCTATCCGT
		Rev	ACGGATAGACCGCATGCATT
ACACA	ACACA_4	For	TGATGGGTCCATGATAACCG
		Rev	CGGTTATCATGGACCCATCA
ARL5A	ARL5A_2	For	TAATACACGTTTCCTAATGT
		Rev	ACATTAGGAAACGTGTATTA
ARL5A	ARL5A_3	For	TGGAGACTGTTCAATCACCA
		Rev	TGGTGATTGAACAGTCTCCA
C16orf62	C16orf62_1	For	CATTACCTGGTAAGACGCTG
		Rev	CAGCGTCTTACCAGGTAATG
C16orf62	C16orf62_2	For	CTGATCATGCATGTCAACCG
		Rev	CGGTTGACATGCATGATCAG
CLEC16A	CLEC16A_3	For	CCTGTCACTGCAATTGCGAG
		Rev	CTCGCAATTGCAGTGACAGG
CLEC16A	CLEC16A_4	For	TCAGCTAACGAGTTCACCAG
		Rev	CTGGTGAACTCGTTAGCTGA
FAR1	FAR1_1	For	AATATGCTTGCGATTACAGT
		Rev	ACTGTAATCGCAAGCATATT
FAR1	FAR1_3	For	AGCACTAATCCTTTCCACTG
		Rev	CAGTGGAAAGGATTAGTGCT
LDLR	LDLR_3	For	CTTAAGGTCATTGCAGACGT
		Rev	ACGTCTGCAATGACCTTAAG
LDLR	LDLR_4	For	GACAACGGCTCAGACGAGCA
		Rev	TGCTCGTCTGAGCCGTTGTC
MTHFD1	MTHFD1_2	For	AGGGGAGTGGATCAAACCTG
		Rev	CAGGTTTGATCCACTCCCCT
MTHFD1	MTHFD1_4	For	CCGGCCTGATGGGAAATACG
		Rev	CGTATTTCCCATCAGGCCGG
NPC1	NPC1_2	For	ACGCCATGTATGTCATCATG
		Rev	CATGATGACATACATGGCGT
NPC1	NPC1_3	For	CAAACTTGTATCATTCAGAG
		Rev	CTCTGAATGATACAAGTTTG
NPC2	NPC2_3	For	GAGCCTGATGGTTGTAAGAG
		Rev	CTCTTACAACCATCAGGCTC
NPC2	NPC2_4	For	TATTCAGTCTAAAAGCAGCA
		Rev	TGCTGCTTTTAGACTGAATA
SLC35B2	SLC35B2_1	For	CAGGTGTCTTATCTGACTTG
		Rev	CAAGTCAGATAAGACACCTG
SLC35B2	SLC35B2_2	For	CTGGGTCCATGACTCCGGAG
		Rev	CTCCGGAGTCATGGACCCAG
SNX13	SNX13_1	For	CCGGCGCAACCTAAACAGTG
		Rev	CACTGTTTAGGTTGCGCCGG
SNX13	SNX13_3	For	GGGAAGTGCACACTAGATCA
		Rev	TGATCTAGTGTGCACTTCCC
YAP5SA	YAP5SA	For	ATCGTCTTTGTAGTCCATGG
		Rev	CCATGGACTACAAAGACGAT
TAZ	TAZ_1	For	AAGGATTCGAATGCGCCAAG
		Rev	CTTGGCGCATTCGAATCCTT
YAP1	YAP1_2	For	GATGAACCTTTACCAAAACG
		Rev	CGTTTTGGTAAAGGTTCATC
EXT1	EXT1_1	For	AAGTTACCAAAACATTCTAG
		Rev	CTAGAATGTTTTGGTAACTT
Non-targeting	NT	For	AAAAAGCTTCCGCCTGATGG
		Rev	CCATCAGGCGGAAGCTTTTT
